# Supplementary material for: N,N′-Diethyl-N,N′-[1,3-phenylene­bis(methyl­ene)]dibenzene­sulfonamide
Source: Acta Crystallogr Sect E Struct Rep Online. 2011 Oct 29;67(Pt 11):o3038. doi: 10.1107/S1600536811040700 (PMC3247432; doi:10.1107/S1600536811040700)
Supplement: Supplementary file 1 [file e-67-o3038-sup1.cif]

##############################################################################
#                                                                            #
# This CIF contains the data in a paper accepted for publication in          #
# Acta Crystallographica Section E. It conforms to the requirements of       #
# Notes for Authors for Acta Crystallographica Section E, and has been       #
# peer reviewed under the auspices of the IUCr Commission on Journals.       #
#                                                                            #
# Full details of the Crystallographic Information File format               #
# are given in the paper "The Crystallographic Information File (CIF):       #
# a New Standard Archive File for Crystallography" by S. R. Hall, F. H.      #
# Allen and I. D. Brown [Acta Cryst. (1991), A47, 655-685].                  #
#                                                                            #
# The current version of the core CIF dictionary is obtainable from          #
# ftp://ftp.iucr.org/pub/cif_core.dic.                                       #
#                                                                            #
# Software is freely available for graphical display of the structure(s)     #
# in this CIF. For information consult the CIF software page                 #
# http://www.iucr.org/resources/cif/software.                                #
#                                                                            #
# This file may be used for bona fide research purposes within the           #
# scientific community so long as proper attribution is given to the journal # 
# article from which it was obtained.                                        #
#                                                                            #
##############################################################################
data_I
_audit_creation_method     SHELXL-97
_chemical_name_systematic
;
<i>N</i>,<i>N</i>'-Diethyl-<i>N</i>,<i>N</i>'-[1,3-
phenylenebis(methylene)]dibenzenesulfonamide
;
_chemical_name_common     ?
_chemical_formula_moiety     'C24 H28 N2 O4 S2'
_chemical_formula_sum     'C24 H28 N2 O4 S2'
_chemical_formula_iupac     'C24 H28 N2 O4 S2'
_chemical_formula_weight     472.60
_chemical_melting_point     ?
_symmetry_cell_setting     monoclinic
_symmetry_space_group_name_H-M     'P 21/n'
_symmetry_space_group_name_Hall     '-P 2yn'
loop_
    _symmetry_equiv_pos_as_xyz
    'x, y, z'
    '-x+1/2, y+1/2, -z+1/2'
    '-x, -y, -z'
    'x-1/2, -y-1/2, z-1/2'
_cell_length_a     9.1865(3)
_cell_length_b     19.0679(7)
_cell_length_c     14.3870(5)
_cell_angle_alpha     90.00
_cell_angle_beta     106.1220(10)
_cell_angle_gamma     90.00
_cell_volume     2421.02(15)
_cell_formula_units_Z     4
_cell_measurement_reflns_used     6013
_cell_measurement_theta_min     2.60
_cell_measurement_theta_max     28.30
_cell_measurement_temperature     296(2)
_exptl_crystal_description     block
_exptl_crystal_colour     colourless
_exptl_crystal_size_max     0.13
_exptl_crystal_size_mid     0.10
_exptl_crystal_size_min     0.09
_exptl_crystal_density_diffrn     1.297
_exptl_crystal_density_meas     ?
_exptl_crystal_density_method     'not measured'
_exptl_crystal_F_000     1000
_exptl_absorpt_coefficient_mu     0.252
_exptl_absorpt_correction_type     none
_exptl_absorpt_process_details     ?
_exptl_absorpt_correction_T_min     ?
_exptl_absorpt_correction_T_max     ?
_exptl_special_details     ?
_diffrn_ambient_temperature     296(2)
_diffrn_radiation_type     MoK\a
_diffrn_radiation_wavelength     0.71073
_diffrn_radiation_source     'fine-focus sealed tube'
_diffrn_radiation_monochromator     graphite
_diffrn_measurement_device_type     'Bruker APEXII CCD'
_diffrn_measurement_method     \w
_diffrn_detector_area_resol_mean     ?
_diffrn_reflns_number     23272
_diffrn_reflns_av_R_equivalents     0.0251
_diffrn_reflns_av_sigmaI/netI     0.0274
_diffrn_reflns_theta_min     2.60
_diffrn_reflns_theta_max     28.30
_diffrn_reflns_theta_full     28.30
_diffrn_measured_fraction_theta_max     0.998
_diffrn_measured_fraction_theta_full     0.998
_diffrn_reflns_limit_h_min     -12
_diffrn_reflns_limit_h_max     8
_diffrn_reflns_limit_k_min     -24
_diffrn_reflns_limit_k_max     25
_diffrn_reflns_limit_l_min     -17
_diffrn_reflns_limit_l_max     19
_diffrn_standards_number     ?
_diffrn_standards_interval_count     ?
_diffrn_standards_interval_time     ?
_diffrn_standards_decay_%     0
_refine_special_details
;
Refinement of <i>F</i>^2^ against ALL reflections. The weighted <i>R</i>-factor
<i>wR</i> and goodness of fit <i>S</i> are based on <i>F</i>^2^, conventional
<i>R</i>-factors <i>R</i> are based on <i>F</i>, with <i>F</i> set to zero for
negative <i>F</i>^2^. The threshold expression of <i>F</i>^2^ >
\s(<i>F</i>^2^) is used only for calculating <i>R</i>-factors(gt) <i>etc</i>.
and is not relevant to the choice of reflections for refinement.
<i>R</i>-factors based on <i>F</i>^2^ are statistically about twice as large
as those based on <i>F</i>, and <i>R</i>- factors based on ALL data will be
even larger.
;
_reflns_number_total     6013
_reflns_number_gt     4188
_reflns_threshold_expression     I>2\s(I)
_refine_ls_structure_factor_coef     Fsqd
_refine_ls_matrix_type     full
_refine_ls_R_factor_all     0.0686
_refine_ls_R_factor_gt     0.0448
_refine_ls_wR_factor_gt     0.1140
_refine_ls_wR_factor_ref     0.1323
_refine_ls_goodness_of_fit_ref     1.012
_refine_ls_restrained_S_all     1.012
_refine_ls_number_reflns     6013
_refine_ls_number_parameters     290
_refine_ls_number_restraints     0
_refine_ls_hydrogen_treatment     constr
_refine_ls_weighting_scheme     calc
_refine_ls_weighting_details
         'calc w=1/[\s^2^(Fo^2^)+(0.0600P)^2^+0.7693P] where P=(Fo^2^+2Fc^2^)/3'
_atom_sites_solution_hydrogens     geom
_atom_sites_solution_primary     direct
_atom_sites_solution_secondary     difmap
_refine_ls_shift/su_max     0.000
_refine_ls_shift/su_mean     0.000
_refine_diff_density_max     0.290
_refine_diff_density_min     -0.375
_refine_ls_extinction_method     none
_refine_ls_extinction_coef     ?
loop_
    _atom_type_symbol
    _atom_type_description
    _atom_type_scat_dispersion_real
    _atom_type_scat_dispersion_imag
    _atom_type_scat_source
    'C' 'C' 0.0033 0.0016
                         'International Tables Vol C Tables 4.2.6.8 and 6.1.1.4'
    'H' 'H' 0.0000 0.0000
                         'International Tables Vol C Tables 4.2.6.8 and 6.1.1.4'
    'N' 'N' 0.0061 0.0033
                         'International Tables Vol C Tables 4.2.6.8 and 6.1.1.4'
    'O' 'O' 0.0106 0.0060
                         'International Tables Vol C Tables 4.2.6.8 and 6.1.1.4'
    'S' 'S' 0.1246 0.1234
                         'International Tables Vol C Tables 4.2.6.8 and 6.1.1.4'
_computing_data_collection     'APEX2 (Bruker, 2007)'
_computing_cell_refinement     'SAINT (Bruker, 2007)'
_computing_data_reduction     'SAINT (Bruker, 2007)'
_computing_structure_solution     'SHELXS97 (Sheldrick, 2008)'
_computing_structure_refinement     'SHELXL97 (Sheldrick, 2008)'
_computing_molecular_graphics     'ORTEP-3 (Farrugia, 1997)'
_computing_publication_material     'SHELXL97 (Sheldrick, 2008)'
loop_
    _atom_site_type_symbol
    _atom_site_label
    _atom_site_fract_x
    _atom_site_fract_y
    _atom_site_fract_z
    _atom_site_U_iso_or_equiv
    _atom_site_adp_type
    _atom_site_calc_flag
    _atom_site_refinement_flags
    _atom_site_occupancy
    _atom_site_symmetry_multiplicity
    _atom_site_disorder_assembly
    _atom_site_disorder_group
    C C1 0.78689(19) 0.13374(9) 0.68904(13) 0.0448(4) Uani d . 1 1 . .
    H H1 0.7268 0.1480 0.6288 0.054 Uiso calc R 1 1 . .
    C C2 0.73697(19) 0.08014(9) 0.73745(14) 0.0449(4) Uani d . 1 1 . .
    C C3 0.8266(2) 0.05935(11) 0.82682(15) 0.0554(5) Uani d . 1 1 . .
    H H3 0.7942 0.0233 0.8598 0.066 Uiso calc R 1 1 . .
    C C4 0.9639(2) 0.09163(13) 0.86768(15) 0.0614(5) Uani d . 1 1 . .
    H H4 1.0237 0.0775 0.9281 0.074 Uiso calc R 1 1 . .
    C C5 1.0123(2) 0.14489(11) 0.81882(15) 0.0545(5) Uani d . 1 1 . .
    H H5 1.1049 0.1666 0.8466 0.065 Uiso calc R 1 1 . .
    C C6 0.92480(19) 0.16639(9) 0.72889(14) 0.0452(4) Uani d . 1 1 . .
    C C7 0.9798(2) 0.22228(10) 0.67292(17) 0.0557(5) Uani d . 1 1 . .
    H H7A 1.0849 0.2329 0.7054 0.067 Uiso calc R 1 1 . .
    H H7B 0.9751 0.2045 0.6090 0.067 Uiso calc R 1 1 . .
    C C8 1.0539(3) 0.36406(11) 0.56934(15) 0.0582(5) Uani d . 1 1 B .
    C C9 1.1599(3) 0.32027(13) 0.54866(18) 0.0702(6) Uani d . 1 1 . .
    H H9 1.1345 0.2745 0.5280 0.084 Uiso calc R 1 1 . .
    C C10 1.3050(3) 0.34546(17) 0.5591(2) 0.0881(8) Uani d . 1 1 . .
    H H10 1.3785 0.3162 0.5467 0.106 Uiso calc R 1 1 . .
    C C11 1.3404(4) 0.41342(19) 0.5877(2) 0.0957(10) Uani d . 1 1 . .
    H H11 1.4381 0.4299 0.5947 0.115 Uiso calc R 1 1 . .
    C C12 1.2346(4) 0.45677(18) 0.6058(2) 0.1002(10) Uani d . 1 1 . .
    H H12 1.2595 0.5030 0.6238 0.120 Uiso calc R 1 1 . .
    C C13 1.0910(3) 0.43270(13) 0.5975(2) 0.0796(7) Uani d . 1 1 . .
    H H13 1.0188 0.4623 0.6107 0.096 Uiso calc R 1 1 . .
    C C14 0.5875(2) 0.04462(10) 0.69110(16) 0.0517(5) Uani d . 1 1 . .
    H H14A 0.5908 0.0235 0.6304 0.062 Uiso calc R 1 1 . .
    H H14B 0.5708 0.0076 0.7332 0.062 Uiso calc R 1 1 . .
    C C15 0.22235(19) 0.00993(9) 0.59280(13) 0.0437(4) Uani d . 1 1 . .
    C C16 0.2729(2) -0.05564(10) 0.57526(16) 0.0553(5) Uani d . 1 1 . .
    H H16 0.3584 -0.0602 0.5531 0.066 Uiso calc R 1 1 . .
    C C17 0.1955(3) -0.11417(11) 0.59097(18) 0.0676(6) Uani d . 1 1 . .
    H H17 0.2282 -0.1586 0.5790 0.081 Uiso calc R 1 1 . .
    C C18 0.0694(3) -0.10715(13) 0.62447(19) 0.0728(7) Uani d . 1 1 . .
    H H18 0.0180 -0.1469 0.6356 0.087 Uiso calc R 1 1 . .
    C C19 0.0198(3) -0.04250(14) 0.64141(18) 0.0697(6) Uani d . 1 1 . .
    H H19 -0.0661 -0.0383 0.6633 0.084 Uiso calc R 1 1 . .
    C C20 0.0957(2) 0.01662(11) 0.62643(16) 0.0558(5) Uani d . 1 1 . .
    H H20 0.0623 0.0608 0.6388 0.067 Uiso calc R 1 1 . .
    C C21 0.9119(3) 0.32830(13) 0.75365(18) 0.0700(6) Uani d . 1 1 . .
    H H21A 0.9693 0.3704 0.7501 0.084 Uiso calc R 1 1 A 1
    H H21B 0.9692 0.3008 0.8083 0.084 Uiso calc R 1 1 A 1
    C C22A 0.7607(7) 0.3480(4) 0.7682(5) 0.079(2) Uiso d P 0.526(14) 1 B 1
    H H22A 0.7765 0.3746 0.8269 0.119 Uiso calc PR 0.526(14) 1 B 1
    H H22B 0.7046 0.3063 0.7725 0.119 Uiso calc PR 0.526(14) 1 B 1
    H H22C 0.7048 0.3759 0.7145 0.119 Uiso calc PR 0.526(14) 1 B 1
    C C22B 0.7963(9) 0.3175(6) 0.8056(7) 0.095(3) Uiso d P 0.474(14) 1 B 2
    H H22D 0.8201 0.3458 0.8630 0.143 Uiso calc PR 0.474(14) 1 B 2
    H H22E 0.7947 0.2690 0.8231 0.143 Uiso calc PR 0.474(14) 1 B 2
    H H22F 0.6987 0.3306 0.7645 0.143 Uiso calc PR 0.474(14) 1 B 2
    C C23 0.4252(2) 0.12225(12) 0.76072(16) 0.0597(5) Uani d . 1 1 . .
    H H23A 0.3194 0.1129 0.7553 0.072 Uiso calc R 1 1 . .
    H H23B 0.4857 0.0974 0.8171 0.072 Uiso calc R 1 1 . .
    C C24 0.4538(4) 0.19853(14) 0.7750(2) 0.0879(8) Uani d . 1 1 . .
    H H24A 0.5597 0.2078 0.7849 0.132 Uiso calc R 1 1 . .
    H H24B 0.4240 0.2138 0.8307 0.132 Uiso calc R 1 1 . .
    H H24C 0.3961 0.2234 0.7189 0.132 Uiso calc R 1 1 . .
    S S1 0.87268(6) 0.33183(3) 0.56484(4) 0.05927(16) Uani d . 1 1 . .
    S S2 0.32295(5) 0.08483(2) 0.57589(4) 0.04724(14) Uani d . 1 1 . .
    N N1 0.88989(17) 0.28716(8) 0.66325(12) 0.0512(4) Uani d . 1 1 B .
    N N2 0.46183(16) 0.09500(8) 0.67317(12) 0.0484(4) Uani d . 1 1 . .
    O O1 0.82899(19) 0.28392(9) 0.48611(12) 0.0765(5) Uani d . 1 1 B .
    O O2 0.77734(19) 0.39036(9) 0.56817(15) 0.0850(5) Uani d . 1 1 B .
    O O3 0.38878(17) 0.07049(8) 0.49896(11) 0.0615(4) Uani d . 1 1 . .
    O O4 0.22630(16) 0.14401(7) 0.57007(12) 0.0634(4) Uani d . 1 1 . .
loop_
    _atom_site_aniso_label
    _atom_site_aniso_U_11
    _atom_site_aniso_U_22
    _atom_site_aniso_U_33
    _atom_site_aniso_U_12
    _atom_site_aniso_U_13
    _atom_site_aniso_U_23
    C1 0.0399(8) 0.0470(10) 0.0441(10) 0.0051(7) 0.0063(7) -0.0007(8)
    C2 0.0399(8) 0.0434(10) 0.0506(10) 0.0043(7) 0.0113(8) -0.0030(8)
    C3 0.0532(11) 0.0572(12) 0.0570(12) 0.0080(9) 0.0173(9) 0.0120(9)
    C4 0.0490(10) 0.0816(15) 0.0479(11) 0.0100(10) 0.0041(9) 0.0077(10)
    C5 0.0358(8) 0.0674(13) 0.0560(12) 0.0034(8) 0.0057(8) -0.0092(10)
    C6 0.0385(8) 0.0441(10) 0.0540(10) 0.0041(7) 0.0145(8) -0.0031(8)
    C7 0.0427(9) 0.0502(11) 0.0763(14) 0.0030(8) 0.0200(9) 0.0027(10)
    C8 0.0683(12) 0.0491(11) 0.0539(12) -0.0051(9) 0.0117(10) 0.0015(9)
    C9 0.0817(16) 0.0574(13) 0.0753(15) -0.0027(11) 0.0281(13) 0.0091(11)
    C10 0.0849(18) 0.096(2) 0.094(2) 0.0008(16) 0.0428(16) 0.0184(16)
    C11 0.091(2) 0.110(3) 0.089(2) -0.0403(19) 0.0303(17) 0.0000(18)
    C12 0.119(2) 0.087(2) 0.106(2) -0.0455(19) 0.049(2) -0.0221(17)
    C13 0.0994(19) 0.0578(14) 0.0856(18) -0.0164(13) 0.0322(15) -0.0105(13)
    C14 0.0459(9) 0.0407(10) 0.0667(12) 0.0010(8) 0.0123(9) -0.0021(9)
    C15 0.0380(8) 0.0434(9) 0.0468(10) -0.0011(7) 0.0072(7) -0.0072(8)
    C16 0.0461(10) 0.0473(11) 0.0698(13) 0.0003(8) 0.0116(9) -0.0116(9)
    C17 0.0636(13) 0.0445(11) 0.0858(17) -0.0032(10) 0.0061(12) -0.0072(11)
    C18 0.0654(14) 0.0633(14) 0.0829(17) -0.0207(11) 0.0091(12) 0.0073(12)
    C19 0.0542(12) 0.0799(17) 0.0783(16) -0.0141(11) 0.0240(11) -0.0028(13)
    C20 0.0475(10) 0.0573(12) 0.0639(13) -0.0006(9) 0.0174(9) -0.0110(10)
    C21 0.0774(15) 0.0623(14) 0.0712(15) -0.0154(11) 0.0223(12) -0.0171(11)
    C23 0.0568(11) 0.0632(13) 0.0605(13) -0.0029(10) 0.0187(10) -0.0101(10)
    C24 0.107(2) 0.0684(16) 0.0941(19) -0.0111(15) 0.0384(17) -0.0337(15)
    S1 0.0548(3) 0.0474(3) 0.0663(3) 0.0028(2) 0.0013(2) -0.0028(2)
    S2 0.0431(2) 0.0417(2) 0.0565(3) 0.00114(18) 0.0131(2) -0.0028(2)
    N1 0.0474(8) 0.0412(8) 0.0643(10) -0.0011(6) 0.0140(7) -0.0090(7)
    N2 0.0399(7) 0.0448(8) 0.0598(10) -0.0005(6) 0.0127(7) -0.0110(7)
    O1 0.0781(10) 0.0737(11) 0.0641(10) -0.0086(8) -0.0031(8) -0.0132(8)
    O2 0.0706(10) 0.0608(10) 0.1129(15) 0.0211(8) 0.0075(10) 0.0060(10)
    O3 0.0645(9) 0.0673(9) 0.0570(8) -0.0022(7) 0.0239(7) -0.0007(7)
    O4 0.0549(8) 0.0441(8) 0.0862(11) 0.0089(6) 0.0111(7) -0.0004(7)
_geom_special_details
;
All e.s.d.'s (except the e.s.d. in the dihedral angle between two l.s. planes)
are estimated using the full covariance matrix. The cell e.s.d.'s are taken
into account individually in the estimation of e.s.d.'s in distances, angles
and torsion angles; correlations between e.s.d.'s in cell parameters are only
used when they are defined by crystal symmetry. An approximate (isotropic)
treatment of cell e.s.d.'s is used for estimating e.s.d.'s involving l.s.
planes.
;
loop_
    _geom_bond_atom_site_label_1
    _geom_bond_atom_site_label_2
    _geom_bond_site_symmetry_2
    _geom_bond_distance
    _geom_bond_publ_flag
    C1 C2 . 1.385(3) ?
    C1 C6 . 1.385(2) ?
    C1 H1 . 0.9300 ?
    C2 C3 . 1.378(3) ?
    C2 C14 . 1.510(3) ?
    C3 C4 . 1.380(3) ?
    C3 H3 . 0.9300 ?
    C4 C5 . 1.377(3) ?
    C4 H4 . 0.9300 ?
    C5 C6 . 1.382(3) ?
    C5 H5 . 0.9300 ?
    C6 C7 . 1.505(3) ?
    C7 N1 . 1.473(2) ?
    C7 H7A . 0.9700 ?
    C7 H7B . 0.9700 ?
    C8 C9 . 1.377(3) ?
    C8 C13 . 1.384(3) ?
    C8 S1 . 1.759(2) ?
    C9 C10 . 1.385(4) ?
    C9 H9 . 0.9300 ?
    C10 C11 . 1.371(4) ?
    C10 H10 . 0.9300 ?
    C11 C12 . 1.355(4) ?
    C11 H11 . 0.9300 ?
    C12 C13 . 1.370(4) ?
    C12 H12 . 0.9300 ?
    C13 H13 . 0.9300 ?
    C14 N2 . 1.469(2) ?
    C14 H14A . 0.9700 ?
    C14 H14B . 0.9700 ?
    C15 C16 . 1.381(3) ?
    C15 C20 . 1.385(3) ?
    C15 S2 . 1.7543(18) ?
    C16 C17 . 1.376(3) ?
    C16 H16 . 0.9300 ?
    C17 C18 . 1.379(3) ?
    C17 H17 . 0.9300 ?
    C18 C19 . 1.360(4) ?
    C18 H18 . 0.9300 ?
    C19 C20 . 1.374(3) ?
    C19 H19 . 0.9300 ?
    C20 H20 . 0.9300 ?
    C21 C22B . 1.473(7) ?
    C21 N1 . 1.484(3) ?
    C21 C22A . 1.509(6) ?
    C21 H21A . 0.9700 ?
    C21 H21B . 0.9700 ?
    C22A H22A . 0.9600 ?
    C22A H22B . 0.9600 ?
    C22A H22C . 0.9600 ?
    C22B H22D . 0.9600 ?
    C22B H22E . 0.9600 ?
    C22B H22F . 0.9600 ?
    C23 C24 . 1.482(3) ?
    C23 N2 . 1.485(3) ?
    C23 H23A . 0.9700 ?
    C23 H23B . 0.9700 ?
    C24 H24A . 0.9600 ?
    C24 H24B . 0.9600 ?
    C24 H24C . 0.9600 ?
    S1 O1 . 1.4235(16) ?
    S1 O2 . 1.4276(16) ?
    S1 N1 . 1.6220(18) ?
    S2 O4 . 1.4239(14) ?
    S2 O3 . 1.4274(15) ?
    S2 N2 . 1.6224(16) ?
loop_
    _geom_angle_atom_site_label_1
    _geom_angle_atom_site_label_2
    _geom_angle_atom_site_label_3
    _geom_angle_site_symmetry_1
    _geom_angle_site_symmetry_3
    _geom_angle
    _geom_angle_publ_flag
    C2 C1 C6 . . 121.08(17) ?
    C2 C1 H1 . . 119.5 ?
    C6 C1 H1 . . 119.5 ?
    C3 C2 C1 . . 119.08(17) ?
    C3 C2 C14 . . 121.14(18) ?
    C1 C2 C14 . . 119.76(17) ?
    C2 C3 C4 . . 120.50(19) ?
    C2 C3 H3 . . 119.7 ?
    C4 C3 H3 . . 119.7 ?
    C5 C4 C3 . . 119.87(19) ?
    C5 C4 H4 . . 120.1 ?
    C3 C4 H4 . . 120.1 ?
    C4 C5 C6 . . 120.67(18) ?
    C4 C5 H5 . . 119.7 ?
    C6 C5 H5 . . 119.7 ?
    C5 C6 C1 . . 118.79(18) ?
    C5 C6 C7 . . 121.08(17) ?
    C1 C6 C7 . . 120.09(17) ?
    N1 C7 C6 . . 112.47(15) ?
    N1 C7 H7A . . 109.1 ?
    C6 C7 H7A . . 109.1 ?
    N1 C7 H7B . . 109.1 ?
    C6 C7 H7B . . 109.1 ?
    H7A C7 H7B . . 107.8 ?
    C9 C8 C13 . . 120.4(2) ?
    C9 C8 S1 . . 119.95(17) ?
    C13 C8 S1 . . 119.6(2) ?
    C8 C9 C10 . . 118.9(2) ?
    C8 C9 H9 . . 120.5 ?
    C10 C9 H9 . . 120.5 ?
    C11 C10 C9 . . 120.1(3) ?
    C11 C10 H10 . . 120.0 ?
    C9 C10 H10 . . 120.0 ?
    C12 C11 C10 . . 120.7(3) ?
    C12 C11 H11 . . 119.6 ?
    C10 C11 H11 . . 119.6 ?
    C11 C12 C13 . . 120.2(3) ?
    C11 C12 H12 . . 119.9 ?
    C13 C12 H12 . . 119.9 ?
    C12 C13 C8 . . 119.7(3) ?
    C12 C13 H13 . . 120.2 ?
    C8 C13 H13 . . 120.2 ?
    N2 C14 C2 . . 111.00(15) ?
    N2 C14 H14A . . 109.4 ?
    C2 C14 H14A . . 109.4 ?
    N2 C14 H14B . . 109.4 ?
    C2 C14 H14B . . 109.4 ?
    H14A C14 H14B . . 108.0 ?
    C16 C15 C20 . . 120.34(18) ?
    C16 C15 S2 . . 119.65(14) ?
    C20 C15 S2 . . 119.98(14) ?
    C17 C16 C15 . . 119.26(19) ?
    C17 C16 H16 . . 120.4 ?
    C15 C16 H16 . . 120.4 ?
    C16 C17 C18 . . 120.1(2) ?
    C16 C17 H17 . . 119.9 ?
    C18 C17 H17 . . 119.9 ?
    C19 C18 C17 . . 120.4(2) ?
    C19 C18 H18 . . 119.8 ?
    C17 C18 H18 . . 119.8 ?
    C18 C19 C20 . . 120.4(2) ?
    C18 C19 H19 . . 119.8 ?
    C20 C19 H19 . . 119.8 ?
    C19 C20 C15 . . 119.5(2) ?
    C19 C20 H20 . . 120.3 ?
    C15 C20 H20 . . 120.3 ?
    C22B C21 N1 . . 115.4(3) ?
    C22B C21 C22A . . 31.0(3) ?
    N1 C21 C22A . . 110.3(3) ?
    C22B C21 H21A . . 128.4 ?
    N1 C21 H21A . . 109.6 ?
    C22A C21 H21A . . 109.6 ?
    C22B C21 H21B . . 79.5 ?
    N1 C21 H21B . . 109.6 ?
    C22A C21 H21B . . 109.6 ?
    H21A C21 H21B . . 108.1 ?
    C21 C22A H22A . . 109.5 ?
    C21 C22A H22B . . 109.5 ?
    H22A C22A H22B . . 109.5 ?
    C21 C22A H22C . . 109.5 ?
    H22A C22A H22C . . 109.5 ?
    H22B C22A H22C . . 109.5 ?
    C21 C22B H22D . . 109.5 ?
    C21 C22B H22E . . 109.5 ?
    H22D C22B H22E . . 109.5 ?
    C21 C22B H22F . . 109.5 ?
    H22D C22B H22F . . 109.5 ?
    H22E C22B H22F . . 109.5 ?
    C24 C23 N2 . . 112.85(19) ?
    C24 C23 H23A . . 109.0 ?
    N2 C23 H23A . . 109.0 ?
    C24 C23 H23B . . 109.0 ?
    N2 C23 H23B . . 109.0 ?
    H23A C23 H23B . . 107.8 ?
    C23 C24 H24A . . 109.5 ?
    C23 C24 H24B . . 109.5 ?
    H24A C24 H24B . . 109.5 ?
    C23 C24 H24C . . 109.5 ?
    H24A C24 H24C . . 109.5 ?
    H24B C24 H24C . . 109.5 ?
    O1 S1 O2 . . 119.23(11) ?
    O1 S1 N1 . . 107.17(10) ?
    O2 S1 N1 . . 107.05(10) ?
    O1 S1 C8 . . 107.96(11) ?
    O2 S1 C8 . . 107.99(11) ?
    N1 S1 C8 . . 106.83(9) ?
    O4 S2 O3 . . 119.85(10) ?
    O4 S2 N2 . . 106.51(9) ?
    O3 S2 N2 . . 106.90(9) ?
    O4 S2 C15 . . 108.02(8) ?
    O3 S2 C15 . . 107.73(9) ?
    N2 S2 C15 . . 107.22(8) ?
    C7 N1 C21 . . 115.15(17) ?
    C7 N1 S1 . . 116.09(13) ?
    C21 N1 S1 . . 116.36(14) ?
    C14 N2 C23 . . 115.60(17) ?
    C14 N2 S2 . . 117.71(13) ?
    C23 N2 S2 . . 117.68(13) ?
loop_
    _geom_torsion_atom_site_label_1
    _geom_torsion_atom_site_label_2
    _geom_torsion_atom_site_label_3
    _geom_torsion_atom_site_label_4
    _geom_torsion_site_symmetry_1
    _geom_torsion_site_symmetry_2
    _geom_torsion_site_symmetry_3
    _geom_torsion_site_symmetry_4
    _geom_torsion
    _geom_torsion_publ_flag
    C6 C1 C2 C3 . . . . 0.1(3) ?
    C6 C1 C2 C14 . . . . -178.75(16) ?
    C1 C2 C3 C4 . . . . 0.2(3) ?
    C14 C2 C3 C4 . . . . 179.06(18) ?
    C2 C3 C4 C5 . . . . -0.2(3) ?
    C3 C4 C5 C6 . . . . -0.1(3) ?
    C4 C5 C6 C1 . . . . 0.5(3) ?
    C4 C5 C6 C7 . . . . -177.20(18) ?
    C2 C1 C6 C5 . . . . -0.5(3) ?
    C2 C1 C6 C7 . . . . 177.22(16) ?
    C5 C6 C7 N1 . . . . -112.7(2) ?
    C1 C6 C7 N1 . . . . 69.7(2) ?
    C13 C8 C9 C10 . . . . 1.8(4) ?
    S1 C8 C9 C10 . . . . -175.61(19) ?
    C8 C9 C10 C11 . . . . -1.3(4) ?
    C9 C10 C11 C12 . . . . -0.2(5) ?
    C10 C11 C12 C13 . . . . 1.3(5) ?
    C11 C12 C13 C8 . . . . -0.8(5) ?
    C9 C8 C13 C12 . . . . -0.7(4) ?
    S1 C8 C13 C12 . . . . 176.7(2) ?
    C3 C2 C14 N2 . . . . 120.3(2) ?
    C1 C2 C14 N2 . . . . -60.8(2) ?
    C20 C15 C16 C17 . . . . 0.4(3) ?
    S2 C15 C16 C17 . . . . 178.43(17) ?
    C15 C16 C17 C18 . . . . -0.4(3) ?
    C16 C17 C18 C19 . . . . 0.6(4) ?
    C17 C18 C19 C20 . . . . -0.8(4) ?
    C18 C19 C20 C15 . . . . 0.8(3) ?
    C16 C15 C20 C19 . . . . -0.6(3) ?
    S2 C15 C20 C19 . . . . -178.58(17) ?
    C9 C8 S1 O1 . . . . -37.4(2) ?
    C13 C8 S1 O1 . . . . 145.2(2) ?
    C9 C8 S1 O2 . . . . -167.52(19) ?
    C13 C8 S1 O2 . . . . 15.1(2) ?
    C9 C8 S1 N1 . . . . 77.6(2) ?
    C13 C8 S1 N1 . . . . -99.8(2) ?
    C16 C15 S2 O4 . . . . 162.80(16) ?
    C20 C15 S2 O4 . . . . -19.20(19) ?
    C16 C15 S2 O3 . . . . 31.99(18) ?
    C20 C15 S2 O3 . . . . -150.01(16) ?
    C16 C15 S2 N2 . . . . -82.76(17) ?
    C20 C15 S2 N2 . . . . 95.24(17) ?
    C6 C7 N1 C21 . . . . 71.0(2) ?
    C6 C7 N1 S1 . . . . -148.14(14) ?
    C22B C21 N1 C7 . . . . -98.2(6) ?
    C22A C21 N1 C7 . . . . -131.5(4) ?
    C22B C21 N1 S1 . . . . 121.0(6) ?
    C22A C21 N1 S1 . . . . 87.7(4) ?
    O1 S1 N1 C7 . . . . 48.65(16) ?
    O2 S1 N1 C7 . . . . 177.65(14) ?
    C8 S1 N1 C7 . . . . -66.87(15) ?
    O1 S1 N1 C21 . . . . -170.94(15) ?
    O2 S1 N1 C21 . . . . -41.94(17) ?
    C8 S1 N1 C21 . . . . 73.54(16) ?
    C2 C14 N2 C23 . . . . -69.5(2) ?
    C2 C14 N2 S2 . . . . 144.01(14) ?
    C24 C23 N2 C14 . . . . 114.9(2) ?
    C24 C23 N2 S2 . . . . -98.7(2) ?
    O4 S2 N2 C14 . . . . -173.57(14) ?
    O3 S2 N2 C14 . . . . -44.33(16) ?
    C15 S2 N2 C14 . . . . 70.98(15) ?
    O4 S2 N2 C23 . . . . 40.68(17) ?
    O3 S2 N2 C23 . . . . 169.93(15) ?
    C15 S2 N2 C23 . . . . -74.77(16) ?
loop_
    _geom_hbond_atom_site_label_D
    _geom_hbond_atom_site_label_H
    _geom_hbond_atom_site_label_A
    _geom_hbond_site_symmetry_A
    _geom_hbond_distance_DH
    _geom_hbond_distance_HA
    _geom_hbond_distance_DA
    _geom_hbond_angle_DHA
    C17 H17 O1 3_656 0.93 2.57 3.409(3) 151
data_global
_journal_date_recd_electronic     2011-09-29
_journal_date_accepted     2011-10-03
_journal_name_full     'Acta Crystallographica, Section E'
_journal_year     2011
_journal_volume     67
_journal_issue     11
_journal_page_first     o3038
_journal_page_last     o3038
_journal_paper_category     QO
_journal_coeditor_code     SU2324
_publ_contact_author_name     'Islam Ullah Khan'
_publ_contact_author_address
;
Materials Chemistry Laboratry,
Department of Chemistry,
GC University,
Lahore 54000,
Pakistan
;
_publ_contact_author_email     iuklodhi@yahoo.com
_publ_contact_author_fax     '  '
_publ_contact_author_phone     ' '
_publ_section_title
;\
<i>N</i>,<i>N</i>'-Diethyl-<i>N</i>,<i>N</i>'-[1,3-phenylenebis(methylene)]\
dibenzenesulfonamide
;
loop_
    _publ_author_name
    _publ_author_address
    'Ejaz'
;
Materials Chemistry Laboratry,
Department of Chemistry,
GC University,
Lahore 54000,
Pakistan
;
    'Islam Ullah Khan'
;
Materials Chemistry Laboratry,
Department of Chemistry,
GC University,
Lahore 54000,
Pakistan
;
    'Hira Ahmad'
;
Materials Chemistry Laboratry,
Department of Chemistry,
GC University,
Lahore 54000,
Pakistan
;
    'Harrison, William T. A.'
;
Department of Chemistry
University of Aberdeen
Meston Walk
Aberdeen AB24 3UE
Scotland
;
    'Tahir Ali Sheikh'
;
Materials Chemistry Laboratry,
Department of Chemistry,
GC University,
Lahore-54000,
Pakistan
;
