# Supplementary material for: N,N′-Diethyl-N,N′-[1,3-phenylene­bis(methyl­ene)]dibenzene­sulfonamide
Source: Acta Crystallogr Sect E Struct Rep Online. 2011 Oct 29;67(Pt 11):o3038. doi: 10.1107/S1600536811040700 (PMC3247432; doi:10.1107/S1600536811040700)
Supplement: Supplementary file 2 [file e-67-o3038-Isup2.hkl]

# 
# h,k,l, Fc-squared, Fo-squared, sigma(Fo-squared) and status flag 
# 
data_I
_shelx_title ' ES1Q501 in P2(1)/n' 
_shelx_refln_list_code          4 
_shelx_F_calc_maximum      206.12 
_exptl_crystal_F_000      1000.00 
_reflns_d_resolution_high  0.7496 
 
loop_ 
 _symmetry_equiv_pos_as_xyz 
 'x, y, z' 
 '-x+1/2, y+1/2, -z+1/2' 
 '-x, -y, -z' 
 'x-1/2, -y-1/2, z-1/2' 
 
_cell_length_a     9.1865 
_cell_length_b    19.0679 
_cell_length_c    14.3870 
_cell_angle_alpha  90.000 
_cell_angle_beta  106.122 
_cell_angle_gamma  90.000 
 
_shelx_F_squared_multiplier     1.000 
 
loop_ 
 _refln_index_h 
 _refln_index_k 
 _refln_index_l 
 _refln_F_squared_calc 
 _refln_F_squared_meas 
 _refln_F_squared_sigma 
 _refln_observed_status 
   2   0   0     2262.38     2299.27     43.13 o 
   4   0   0       34.12       43.18      1.77 o 
   6   0   0       86.61      115.52      4.45 o 
   8   0   0       18.67       16.97      2.41 o 
  10   0   0       33.02       30.37      4.62 o 
   2   1   0    36420.08    32336.50    484.22 o 
   3   1   0     3036.32     3016.51     33.05 o 
   4   1   0       44.90       40.82      1.42 o 
   5   1   0      858.76      971.84     11.80 o 
   6   1   0       11.28       11.80      1.15 o 
   7   1   0        1.57        2.97      1.41 o 
   8   1   0       29.14       24.81      1.92 o 
   9   1   0       24.94       27.79      2.88 o 
  10   1   0        0.20       -1.07      2.38 o 
  11   1   0        0.43       -1.13      2.61 o 
   1   2   0     1442.06     1356.15     31.08 o 
   2   2   0     1769.85     1829.70     18.81 o 
   3   2   0      495.31      525.84      6.00 o 
   4   2   0      918.22      956.76     11.43 o 
   5   2   0      838.23      923.91     11.34 o 
   6   2   0      120.71      129.39      2.93 o 
   7   2   0       37.82       34.77      1.86 o 
   8   2   0      113.76       99.39      3.21 o 
   9   2   0       28.94       24.44      4.24 o 
  10   2   0        1.96        2.15      2.39 o 
  11   2   0       16.79       14.56      3.04 o 
   1   3   0     5408.51     5339.23     54.48 o 
   2   3   0     3609.85     3816.38     36.22 o 
   3   3   0     1818.87     1793.54     20.22 o 
   4   3   0     1566.98     1604.07     18.55 o 
   5   3   0      951.38     1007.91     11.41 o 
   6   3   0      424.95      439.74      5.98 o 
   7   3   0      291.45      296.00      5.83 o 
   8   3   0      315.41      315.77      6.45 o 
   9   3   0        0.09        1.58      2.18 o 
  10   3   0      130.62      110.06      5.05 o 
  11   3   0       18.04       10.43      2.94 o 
   0   4   0    35313.26    32492.47    356.39 o 
   1   4   0     8873.90     8777.63     71.10 o 
   2   4   0     1491.62     1484.10     17.18 o 
   3   4   0      250.74      191.25      2.96 o 
   4   4   0      499.11      552.95      6.80 o 
   5   4   0      174.14      173.56      3.42 o 
   6   4   0        2.24        3.01      1.18 o 
   7   4   0      736.26      790.46     10.88 o 
   8   4   0       88.41       78.83      3.53 o 
   9   4   0      187.07      181.58      5.95 o 
  10   4   0       11.04       13.55      3.54 o 
  11   4   0        7.15       13.65      3.02 o 
   1   5   0      191.32      175.55      2.93 o 
   2   5   0     1428.07     1385.71     15.04 o 
   3   5   0      358.34      355.53      4.79 o 
   4   5   0      423.90      454.72      5.93 o 
   5   5   0      511.01      481.68      6.40 o 
   6   5   0      191.05      190.75      4.15 o 
   7   5   0      198.47      192.33      6.65 o 
   8   5   0      845.17      830.46     12.89 o 
   9   5   0        7.59        9.63      2.53 o 
  10   5   0       16.16       15.13      3.28 o 
  11   5   0       14.62       12.22      3.11 o 
   0   6   0      286.89      352.74      6.60 o 
   1   6   0      179.99      166.59      3.02 o 
   2   6   0        0.37       -0.71      0.71 o 
   3   6   0     1292.44     1281.70     15.53 o 
   4   6   0      197.09      185.54      3.51 o 
   5   6   0      621.64      647.80      8.18 o 
   6   6   0      692.76      701.55      9.05 o 
   7   6   0        3.31        4.87      1.61 o 
   8   6   0      412.79      412.73      9.29 o 
   9   6   0       49.20       44.04      3.63 o 
  10   6   0       17.28       13.83      2.95 o 
  11   6   0        2.28        5.34      3.20 o 
   1   7   0     3152.64     3568.80     40.63 o 
   2   7   0      968.72     1143.13     13.28 o 
   3   7   0     4474.44     4926.15     55.39 o 
   4   7   0      297.97      346.53      5.73 o 
   5   7   0      573.21      582.52      7.83 o 
   6   7   0     1161.68     1153.30     16.36 o 
   7   7   0      401.75      380.11      7.45 o 
   8   7   0        4.51        5.32      2.37 o 
   9   7   0       88.46       72.40      4.86 o 
  10   7   0       27.55       24.63      3.83 o 
  11   7   0       17.10       16.68      3.69 o 
   0   8   0     3843.55     3812.58     61.25 o 
   1   8   0     1278.51     1386.12     17.19 o 
   2   8   0       37.65       34.92      1.85 o 
   3   8   0        3.68       -1.06      1.06 o 
   4   8   0     2146.80     2319.62     27.36 o 
   5   8   0       57.96       66.39      2.60 o 
   6   8   0      127.26      122.86      4.20 o 
   7   8   0      616.92      611.44     11.85 o 
   8   8   0        8.19        6.56      2.84 o 
   9   8   0      275.78      319.23     10.15 o 
  10   8   0       10.16        9.69      3.45 o 
  11   8   0       13.14       15.70      3.86 o 
   1   9   0      385.38      384.13      7.06 o 
   2   9   0     5471.56     5800.15     65.40 o 
   3   9   0      354.80      371.83      6.32 o 
   4   9   0        1.49       -0.82      0.82 o 
   5   9   0      430.13      393.04      6.44 o 
   6   9   0      216.40      185.35      5.20 o 
   7   9   0       16.45       20.83      2.78 o 
   8   9   0       82.63       64.80      6.67 o 
   9   9   0      180.41      207.56      8.48 o 
  10   9   0       17.26       19.63      4.10 o 
  11   9   0       20.13       22.51      4.89 o 
   0  10   0        4.58        2.35      1.58 o 
   1  10   0       23.07        1.74      1.27 o 
   2  10   0       45.71       42.40      2.27 o 
   3  10   0      389.76      430.17      7.20 o 
   4  10   0       17.87       26.26      1.95 o 
   5  10   0      413.87      436.26      7.80 o 
   6  10   0      214.19      212.61      6.49 o 
   7  10   0      123.94      103.48      5.07 o 
   8  10   0      157.11      167.60      6.89 o 
   9  10   0        2.45        5.55      3.49 o 
  10  10   0       11.60       11.33      3.95 o 
   1  11   0      585.38      543.92      9.58 o 
   2  11   0      329.14      290.20      6.32 o 
   3  11   0      531.93      506.97      8.37 o 
   4  11   0       76.29       56.44      3.30 o 
   5  11   0     1099.75     1063.83     18.61 o 
   6  11   0      435.49      454.11     10.21 o 
   7  11   0      165.97      178.14      6.57 o 
   8  11   0        5.13        3.49      2.74 o 
   9  11   0        0.01        1.20      3.39 o 
  10  11   0       17.15       13.53      4.30 o 
   0  12   0     1034.76     1022.25     20.25 o 
   1  12   0      294.89      327.33      7.13 o 
   2  12   0      239.65      236.67      5.95 o 
   3  12   0        3.45       -0.42      1.48 o 
   4  12   0      808.61      815.69     13.52 o 
   5  12   0      147.87      123.80     11.58 o 
   6  12   0      158.60      178.39      6.53 o 
   7  12   0       13.59       10.77      3.33 o 
   8  12   0        0.05        0.68      2.71 o 
   9  12   0        2.50       -1.86      3.37 o 
  10  12   0       20.00       18.54      5.77 o 
   1  13   0        4.10        0.93      1.75 o 
   2  13   0      605.49      630.64     11.30 o 
   3  13   0      591.13      542.44     10.23 o 
   4  13   0       30.28       31.62      3.32 o 
   5  13   0       19.07       14.74      4.92 o 
   6  13   0       19.03       16.89      3.01 o 
   7  13   0       73.85       70.95      4.84 o 
   8  13   0       28.42       26.75      3.74 o 
   9  13   0       12.89        6.68      3.92 o 
  10  13   0        0.00       -0.94      3.95 o 
   0  14   0      324.19      346.09     16.66 o 
   1  14   0     1914.78     1916.40     27.14 o 
   2  14   0      196.59      186.91      6.88 o 
   3  14   0        0.56        1.62      2.21 o 
   4  14   0      104.05      111.15      9.37 o 
   5  14   0      198.19      199.91      8.11 o 
   6  14   0        9.49       13.10      3.11 o 
   7  14   0       10.83        9.31      3.14 o 
   8  14   0        0.43       -1.59      2.92 o 
   9  14   0        3.96        3.17      4.03 o 
   1  15   0        1.43        4.38      2.49 o 
   2  15   0      245.01      233.19      6.98 o 
   3  15   0      608.10      635.60     13.73 o 
   4  15   0      145.34      151.25      7.65 o 
   5  15   0       52.76       48.70      4.74 o 
   6  15   0        5.89        0.11      2.62 o 
   7  15   0       20.92       16.16      3.58 o 
   8  15   0       95.52      103.23      6.16 o 
   9  15   0       19.99       19.73      4.94 o 
   0  16   0      505.21      468.95     16.44 o 
   1  16   0      261.77      231.62      7.27 o 
   2  16   0       40.53       30.51      3.54 o 
   3  16   0        9.26        3.28      2.83 o 
   4  16   0       10.39        2.70      3.22 o 
   5  16   0       16.76        6.31      3.37 o 
   6  16   0      100.88       92.94      5.56 o 
   7  16   0       74.80       89.85      7.62 o 
   8  16   0        0.74       -2.05      3.21 o 
   9  16   0       53.49       65.02      7.36 o 
   1  17   0        0.08       -3.25      3.38 o 
   2  17   0      435.62      401.69     11.05 o 
   3  17   0       59.08       52.98      4.67 o 
   4  17   0       61.49       47.88      5.19 o 
   5  17   0      104.99      100.88      6.77 o 
   6  17   0        0.05       -1.12      2.83 o 
   7  17   0       10.38        5.81      3.37 o 
   8  17   0        0.02       -3.96      3.96 o 
   0  18   0       90.74       86.82      7.88 o 
   1  18   0       16.00       13.27      3.14 o 
   2  18   0       33.98       35.32      4.28 o 
   3  18   0       41.56       36.10      5.12 o 
   4  18   0      162.07      172.59      8.56 o 
   5  18   0        6.72       -0.41      3.44 o 
   6  18   0       95.29       96.00      6.16 o 
   7  18   0       25.55       28.20      4.37 o 
   8  18   0       46.36       53.25      5.35 o 
   1  19   0       15.91       13.22      4.41 o 
   2  19   0      116.73      140.25      8.98 o 
   3  19   0       11.35       13.96      4.38 o 
   4  19   0       34.34       32.81      5.06 o 
   5  19   0       46.85       47.79      4.83 o 
   6  19   0       63.08       70.60      5.66 o 
   7  19   0        0.10       -0.48      3.48 o 
   0  20   0       85.17       94.68     12.91 o 
   1  20   0        6.11        8.54      4.38 o 
   2  20   0        1.53       -1.50      3.60 o 
   3  20   0       50.31       39.28      5.48 o 
   4  20   0      169.86      177.81      9.61 o 
   5  20   0        3.46        0.20      4.01 o 
   6  20   0        5.06        1.46      3.49 o 
   7  20   0      150.91      181.03      8.64 o 
   1  21   0       26.97       24.65      5.12 o 
   2  21   0       36.61       50.48      7.60 o 
   3  21   0       62.49       47.91      5.95 o 
   4  21   0       37.99       47.90      6.38 o 
   5  21   0       16.57       12.88      4.12 o 
   6  21   0        3.73        2.15      3.78 o 
   0  22   0       45.18       47.34     10.56 o 
   1  22   0       55.31       55.58     11.35 o 
   2  22   0        0.37       -4.72      8.02 o 
   3  22   0       66.02       66.46      7.07 o 
   4  22   0       46.81       53.19      6.61 o 
   5  22   0      157.39      170.47      8.50 o 
   1  23   0       97.75      101.33     14.87 o 
   2  23   0      148.03      158.44     17.60 o 
   3  23   0      149.83      175.46     12.86 o 
   4  23   0        2.30        9.17      4.84 o 
   5  23   0        1.30        5.32      5.10 o 
   0  24   0      137.33      136.93     16.82 o 
   1  24   0        8.27       15.65      9.78 o 
   2  24   0        5.26        4.30      9.39 o 
   3  24   0        0.21        6.65      9.39 o 
   1  25   0        9.97        1.96      9.39 o 
   2  25   0       67.32       59.07     13.30 o 
 -11   0   1      122.90      135.14     10.76 o 
  -9   0   1      273.88      260.05      7.19 o 
  -7   0   1      431.67      394.57      8.37 o 
  -5   0   1       91.13       87.96      3.52 o 
  -3   0   1        7.23       10.17      2.74 o 
   1   0   1     5798.44     4625.36    662.14 o 
   3   0   1      384.57      465.49      8.43 o 
   5   0   1      518.03      580.23     12.83 o 
   7   0   1      915.25      972.04     18.16 o 
   9   0   1      354.13      376.25     12.50 o 
  11   0   1       71.56       69.72      6.73 o 
 -11   1   1       13.43       13.45      2.99 o 
 -10   1   1      179.39      190.84      6.13 o 
  -9   1   1      422.49      418.06      7.58 o 
  -8   1   1      642.26      627.72      8.85 o 
  -7   1   1      168.08      151.91      3.72 o 
  -6   1   1      383.41      449.43      6.97 o 
  -5   1   1      173.35      200.18      4.27 o 
  -4   1   1      358.50      362.84      6.08 o 
  -3   1   1       91.80       60.73      1.67 o 
  -2   1   1      277.34      259.73      5.31 o 
   1   1   1     2871.33     2739.00    144.56 o 
   2   1   1      815.64      869.67      9.29 o 
   3   1   1      563.80      544.83      6.31 o 
   4   1   1       19.88       19.52      1.12 o 
   5   1   1        4.74        0.58      1.05 o 
   6   1   1      100.81      102.38      2.82 o 
   7   1   1      339.02      330.54      5.85 o 
   8   1   1       11.51        2.27      1.83 o 
   9   1   1       30.94       29.37      3.07 o 
  10   1   1        4.83        2.66      2.63 o 
  11   1   1       33.88       51.26      5.42 o 
 -11   2   1       11.59        9.20      2.66 o 
 -10   2   1      205.57      217.67      6.83 o 
  -9   2   1       40.52       42.98      2.11 o 
  -8   2   1        0.40       -1.14      1.14 o 
  -7   2   1      275.36      273.20      4.94 o 
  -6   2   1      491.52      452.91      7.08 o 
  -5   2   1       31.48       31.79      1.84 o 
  -4   2   1     3218.79     3741.02     50.35 o 
  -3   2   1     6692.55     6862.26     90.31 o 
  -2   2   1     2103.86     2193.33     22.34 o 
  -1   2   1      257.07      244.74      7.30 o 
   0   2   1     2752.16     1326.07     86.26 o 
   1   2   1    15050.29    14137.98    156.04 o 
   2   2   1     1267.71     1202.46     14.02 o 
   3   2   1     1968.65     1864.92     26.43 o 
   4   2   1      172.37      176.97      3.27 o 
   5   2   1       10.31       11.58      1.14 o 
   6   2   1       91.97       85.54      3.20 o 
   7   2   1      122.52      101.33      3.25 o 
   8   2   1      445.46      433.03      8.13 o 
   9   2   1       14.34        8.86      3.18 o 
  10   2   1      175.99      186.70      9.71 o 
  11   2   1       20.30       18.49      3.31 o 
 -11   3   1        8.51        5.65      2.47 o 
 -10   3   1       18.70       20.09      2.73 o 
  -9   3   1       49.87       49.03      4.20 o 
  -8   3   1      144.98      130.19      3.44 o 
  -7   3   1      447.81      441.40      6.67 o 
  -6   3   1      446.33      520.95      6.53 o 
  -5   3   1      984.14     1002.67     12.15 o 
  -4   3   1      293.58      253.25      3.81 o 
  -3   3   1     2013.23     2221.07     22.95 o 
  -2   3   1      143.24      153.05      1.90 o 
  -1   3   1    19801.81    18196.01    301.32 o 
   0   3   1    16989.97    16094.02    166.00 o 
   1   3   1      597.24      526.36      4.78 o 
   2   3   1      335.95      296.27      3.52 o 
   3   3   1     1851.57     1954.74     22.10 o 
   4   3   1     6286.30     6653.47     67.32 o 
   5   3   1      487.41      423.54      5.77 o 
   6   3   1      110.41      130.41      2.97 o 
   7   3   1      314.86      309.96      5.81 o 
   8   3   1      210.38      193.38      6.19 o 
   9   3   1        9.02        7.83      3.73 o 
  10   3   1       28.22       34.13      3.52 o 
  11   3   1       13.83       10.82      3.06 o 
 -11   4   1       38.21       39.57      3.38 o 
 -10   4   1        3.36       -1.98      2.17 o 
  -9   4   1       19.02       18.43      2.01 o 
  -8   4   1        9.89       11.45      1.70 o 
  -7   4   1       35.41       27.80      2.25 o 
  -6   4   1      288.24      261.64      4.54 o 
  -5   4   1      304.23      315.30      4.91 o 
  -4   4   1     2499.05     2583.98     25.01 o 
  -3   4   1     1982.77     2117.76     23.86 o 
  -2   4   1     1500.39     1521.97     14.14 o 
  -1   4   1     1293.05     1330.24     10.90 o 
   0   4   1     3221.65     3270.87     26.91 o 
   1   4   1      213.51      245.27      3.05 o 
   2   4   1    12231.26    11930.37    121.04 o 
   3   4   1     1537.19     1684.71     24.86 o 
   4   4   1      344.98      387.66      5.75 o 
   5   4   1      109.38      112.52      2.94 o 
   6   4   1      372.50      352.99      5.97 o 
   7   4   1      722.29      749.16     10.69 o 
   8   4   1       32.17       23.73      2.81 o 
   9   4   1       47.92       50.83      4.41 o 
  10   4   1        0.02        1.07      2.57 o 
  11   4   1       27.34       33.25      4.12 o 
 -11   5   1        3.98       -0.26      2.45 o 
 -10   5   1        0.35       -0.53      2.21 o 
  -9   5   1       11.94       14.92      2.45 o 
  -8   5   1       48.65       44.22      4.30 o 
  -7   5   1       70.08       53.21      2.12 o 
  -6   5   1      756.31      813.26      9.82 o 
  -5   5   1      566.11      605.63      7.57 o 
  -4   5   1     3159.84     3448.66     38.49 o 
  -3   5   1     1420.98     1515.25     15.29 o 
  -2   5   1     7908.47     8038.44     81.48 o 
  -1   5   1     6744.84     6531.95     62.33 o 
   0   5   1     5839.15     5647.47     51.27 o 
   1   5   1       43.77       76.75      1.85 o 
   2   5   1      218.85      257.31      6.29 o 
   3   5   1     1148.86     1059.62     11.96 o 
   4   5   1     1384.82     1337.01     15.89 o 
   5   5   1      678.30      690.21     10.29 o 
   6   5   1      339.12      324.54      5.82 o 
   7   5   1       13.61       17.12      2.16 o 
   8   5   1       47.06       48.05      3.50 o 
   9   5   1       19.38       14.06      2.84 o 
  10   5   1        0.02       -0.68      2.58 o 
  11   5   1        4.66        5.71      3.32 o 
 -11   6   1        0.77       -1.40      2.94 o 
 -10   6   1        6.83        5.29      2.62 o 
  -9   6   1       33.78       35.37      3.09 o 
  -8   6   1       26.71       28.23      2.43 o 
  -7   6   1       10.42       13.39      1.61 o 
  -6   6   1        3.16        2.32      1.20 o 
  -5   6   1      145.66      161.98      3.81 o 
  -4   6   1       93.34      109.18      2.60 o 
  -3   6   1    10762.30    11331.28    114.49 o 
  -2   6   1      683.08      803.38      9.52 o 
  -1   6   1     2209.25     2411.26     23.99 o 
   0   6   1       49.74       61.94      1.81 o 
   1   6   1    10227.86    10055.56    102.71 o 
   2   6   1     1210.25     1306.31     14.74 o 
   3   6   1      536.83      378.04      5.83 o 
   4   6   1       79.63       92.05      2.80 o 
   5   6   1      120.35      108.90      2.83 o 
   6   6   1        0.86       -0.19      1.19 o 
   7   6   1      183.37      186.28      4.87 o 
   8   6   1       47.11       60.99      3.23 o 
   9   6   1       45.44       45.05      3.75 o 
  10   6   1       22.00       19.91      3.55 o 
  11   6   1       13.72       10.62      3.72 o 
 -11   7   1        3.11        1.21      2.90 o 
 -10   7   1        4.73        2.63      3.48 o 
  -9   7   1       13.73       15.49      3.13 o 
  -8   7   1      156.76      144.40     11.15 o 
  -7   7   1        5.25       -0.33      1.70 o 
  -6   7   1        9.82        4.06      1.81 o 
  -5   7   1      793.59      785.02     10.53 o 
  -4   7   1        0.73       -0.08      0.92 o 
  -3   7   1       10.10       13.20      1.45 o 
  -2   7   1        3.24       18.54      1.39 o 
  -1   7   1     1137.25     1087.81     12.63 o 
   0   7   1       90.71       59.97      2.37 o 
   1   7   1     2531.40     2821.01     32.57 o 
   2   7   1     2448.60     2679.20     28.82 o 
   3   7   1     5098.11     5314.36     59.70 o 
   4   7   1      496.31      494.66     10.50 o 
   5   7   1      104.67       84.09      3.01 o 
   6   7   1      554.85      581.07      9.80 o 
   7   7   1       79.43       74.68      3.61 o 
   8   7   1      101.49       96.57      4.15 o 
   9   7   1      137.59      141.14      6.04 o 
  10   7   1        1.28       -0.86      3.18 o 
  11   7   1        1.67        0.86      3.48 o 
 -11   8   1        0.90       -5.01      5.46 o 
 -10   8   1       66.05       63.01      5.34 o 
  -9   8   1        4.25       -0.32      2.84 o 
  -8   8   1        0.22        1.12      2.50 o 
  -7   8   1      901.35      914.54     13.92 o 
  -6   8   1      194.61      186.02      4.86 o 
  -5   8   1      624.19      612.03      8.31 o 
  -4   8   1       40.30       51.82      2.14 o 
  -3   8   1       18.67        7.42      1.28 o 
  -2   8   1     2870.56     3141.31     36.19 o 
  -1   8   1     1593.24     1751.77     19.55 o 
   0   8   1     1244.48     1181.86     16.40 o 
   1   8   1       17.60       14.26      1.40 o 
   2   8   1      972.45      885.10     11.81 o 
   3   8   1     2578.44     2929.25     31.63 o 
   4   8   1      895.01      950.46     12.64 o 
   5   8   1      299.55      312.57      5.49 o 
   6   8   1      410.59      428.43      8.24 o 
   7   8   1      169.84      179.73      6.15 o 
   8   8   1       11.48        6.10      2.43 o 
   9   8   1       20.40       20.34      3.92 o 
  10   8   1       35.02       21.41      4.11 o 
 -11   9   1        3.48        7.50      3.59 o 
 -10   9   1       31.86       31.66      4.71 o 
  -9   9   1        1.94       -0.55      2.98 o 
  -8   9   1       50.37       41.33      4.23 o 
  -7   9   1      145.74      141.45      7.12 o 
  -6   9   1       37.70       31.16      2.57 o 
  -5   9   1       21.59       22.42      1.82 o 
  -4   9   1     1177.05     1238.87     14.67 o 
  -3   9   1       45.77       41.28      2.09 o 
  -2   9   1       18.57       32.07      1.97 o 
  -1   9   1      847.49      853.39     11.60 o 
   0   9   1      511.35      489.27      8.33 o 
   1   9   1        0.04       -1.03      1.03 o 
   2   9   1      162.22      121.47      3.88 o 
   3   9   1      508.86      513.25      8.00 o 
   4   9   1       23.22       12.33      1.44 o 
   5   9   1     1972.67     1997.89     41.31 o 
   6   9   1       72.62       57.83      3.74 o 
   7   9   1      413.43      405.73      9.45 o 
   8   9   1       99.04       91.06      4.88 o 
   9   9   1        9.35        5.92      3.49 o 
  10   9   1       29.82       33.54      4.61 o 
 -10  10   1      151.17      178.23      8.34 o 
  -9  10   1        2.44        3.28      3.25 o 
  -8  10   1       92.25       92.56      5.91 o 
  -7  10   1       12.93        9.13      2.49 o 
  -6  10   1      109.48      111.65      4.95 o 
  -5  10   1       30.70       31.12      2.17 o 
  -4  10   1       31.84       35.13      1.98 o 
  -3  10   1      159.45      124.70      3.61 o 
  -2  10   1       88.31       91.53      3.20 o 
  -1  10   1       85.92       76.72      3.30 o 
   0  10   1      138.01      134.33      3.99 o 
   1  10   1      591.62      570.89      9.62 o 
   2  10   1      607.96      706.13     10.37 o 
   3  10   1      589.14      657.78      9.88 o 
   4  10   1      592.15      584.92      9.02 o 
   5  10   1       69.25       75.46      9.21 o 
   6  10   1        0.49       -1.08      2.48 o 
   7  10   1      172.50      186.92      9.54 o 
   8  10   1        8.68        6.19      2.81 o 
   9  10   1      166.82      160.20      8.15 o 
  10  10   1       19.92       26.36      4.57 o 
 -10  11   1       16.64       18.78      4.34 o 
  -9  11   1       17.37       23.63      4.15 o 
  -8  11   1      515.67      568.68     12.20 o 
  -7  11   1      129.51      142.51      5.87 o 
  -6  11   1       31.10       23.87      2.91 o 
  -5  11   1      162.22      155.42      5.78 o 
  -4  11   1       81.16       88.87      3.36 o 
  -3  11   1      234.89      233.19      5.23 o 
  -2  11   1       13.60        7.65      1.66 o 
  -1  11   1        7.05        5.99      1.51 o 
   0  11   1       14.98       17.74      1.91 o 
   1  11   1     3648.82     3764.15     48.20 o 
   2  11   1        3.66        5.37      1.61 o 
   3  11   1       18.20       12.54      1.84 o 
   4  11   1       59.55       59.52      2.93 o 
   5  11   1       75.78       72.37      4.97 o 
   6  11   1       94.99       88.67      4.72 o 
   7  11   1       77.94       72.81      4.61 o 
   8  11   1       30.16       27.00      4.18 o 
   9  11   1      115.87      139.99      7.87 o 
  10  11   1       10.54       16.20      4.48 o 
 -10  12   1       36.03       29.46      4.84 o 
  -9  12   1       41.54       44.74      5.08 o 
  -8  12   1        1.19        1.00      2.67 o 
  -7  12   1      201.99      215.99      9.95 o 
  -6  12   1        1.81       -2.22      2.22 o 
  -5  12   1     1573.86     1614.50     25.79 o 
  -4  12   1      573.01      534.51      8.91 o 
  -3  12   1        2.00       -0.24      1.45 o 
  -2  12   1      106.60       97.65      6.17 o 
  -1  12   1      313.93      291.25      6.03 o 
   0  12   1       61.29       81.73      3.69 o 
   1  12   1      362.78      387.99      8.01 o 
   2  12   1      106.85      105.06      4.23 o 
   3  12   1      295.94      296.08      6.21 o 
   4  12   1      192.69      191.17      6.54 o 
   5  12   1      232.16      226.85      8.47 o 
   6  12   1      169.12      171.71      7.28 o 
   7  12   1        3.06        0.67      2.66 o 
   8  12   1        4.52        6.56      2.97 o 
   9  12   1      150.17      177.47      9.02 o 
  10  12   1        0.61       -3.73      3.73 o 
 -10  13   1       25.52       24.62      4.84 o 
  -9  13   1       13.17       13.85      4.23 o 
  -8  13   1       39.56       42.93      4.29 o 
  -7  13   1      226.65      235.23      7.74 o 
  -6  13   1        0.07       -1.64      2.32 o 
  -5  13   1      361.95      356.69      9.12 o 
  -4  13   1       84.48       66.30      4.13 o 
  -3  13   1      140.07      146.62      5.06 o 
  -2  13   1      809.56      842.64     13.91 o 
  -1  13   1       93.87       78.65      3.48 o 
   0  13   1      179.29      187.94      5.60 o 
   1  13   1       26.34       22.47      2.44 o 
   2  13   1      297.80      262.79      6.78 o 
   3  13   1      144.31      147.35      5.02 o 
   4  13   1      122.57      104.58      5.21 o 
   5  13   1      328.74      334.87     10.27 o 
   6  13   1       11.58        8.26      3.28 o 
   7  13   1       90.38      100.28      5.46 o 
   8  13   1        0.82       -0.62      2.92 o 
   9  13   1        4.43        1.16      3.99 o 
  -9  14   1        3.12        4.84      4.08 o 
  -8  14   1        9.21       10.37      3.33 o 
  -7  14   1       58.39       62.05      4.53 o 
  -6  14   1      122.51      121.91      5.77 o 
  -5  14   1       18.73       11.30      2.81 o 
  -4  14   1       13.37        3.26      2.53 o 
  -3  14   1      473.55      519.84     10.17 o 
  -2  14   1       63.74       48.82      3.40 o 
  -1  14   1       29.33       19.29      2.46 o 
   0  14   1      255.62      280.07      8.30 o 
   1  14   1      191.60      182.99      6.08 o 
   2  14   1       58.34       52.78      3.52 o 
   3  14   1      134.42      136.51     11.18 o 
   4  14   1      626.57      620.63     13.19 o 
   5  14   1        0.12       -0.05      2.82 o 
   6  14   1       75.02       68.96      4.74 o 
   7  14   1       20.97       23.89      3.69 o 
   8  14   1       33.22       34.28      4.25 o 
   9  14   1       12.32       11.37      7.01 o 
  -9  15   1       94.97      111.37      7.69 o 
  -8  15   1      146.19      172.93      7.56 o 
  -7  15   1       33.58       40.05      4.12 o 
  -6  15   1        7.98        4.46      2.86 o 
  -5  15   1      154.62      117.60      5.81 o 
  -4  15   1       70.32       62.83      5.27 o 
  -3  15   1      523.14      467.74     11.28 o 
  -2  15   1      999.88      929.54     15.63 o 
  -1  15   1      390.01      417.06      8.45 o 
   0  15   1      301.12      308.19      7.94 o 
   1  15   1     1935.61     1947.89     28.17 o 
   2  15   1       35.03       31.62      3.26 o 
   3  15   1       32.61       40.28      4.07 o 
   4  15   1      108.30       97.39     10.14 o 
   5  15   1       54.19       57.54      5.08 o 
   6  15   1       45.85       42.98      4.15 o 
   7  15   1        5.35        4.15      3.25 o 
   8  15   1       36.58       34.30      6.18 o 
   9  15   1        3.96       -2.22      5.04 o 
  -9  16   1       36.59       47.14      6.04 o 
  -8  16   1       36.60       34.81      4.49 o 
  -7  16   1      121.19      120.96      6.55 o 
  -6  16   1       26.93       27.84      3.80 o 
  -5  16   1      185.35      168.70      6.92 o 
  -4  16   1        6.02        1.56      3.16 o 
  -3  16   1       84.89       67.59      4.86 o 
  -2  16   1        1.59       -1.97      2.60 o 
  -1  16   1        5.27        0.19      2.69 o 
   0  16   1      844.58      864.51     15.25 o 
   1  16   1        0.50        0.38      2.89 o 
   2  16   1     1080.77     1112.31     18.29 o 
   3  16   1      107.63       91.20      8.70 o 
   4  16   1      159.68      166.61      8.02 o 
   5  16   1        8.79        9.77      3.53 o 
   6  16   1       83.60       81.84      5.53 o 
   7  16   1       32.07       29.42      4.15 o 
   8  16   1        0.50        0.84      3.28 o 
  -8  17   1       12.91       14.95      3.94 o 
  -7  17   1        3.02        2.67      3.32 o 
  -6  17   1       22.02       17.16      3.51 o 
  -5  17   1       52.01       45.82      4.39 o 
  -4  17   1       19.95       21.69      6.85 o 
  -3  17   1       81.96       75.52      5.31 o 
  -2  17   1      235.97      259.71      9.62 o 
  -1  17   1      868.67      853.32     17.40 o 
   0  17   1      311.54      317.08      9.68 o 
   1  17   1      682.76      666.16     13.11 o 
   2  17   1       19.22        8.62      4.80 o 
   3  17   1      243.23      238.52      8.66 o 
   4  17   1       84.90       90.50      6.53 o 
   5  17   1        9.90       10.24      5.46 o 
   6  17   1       82.40       81.94      5.64 o 
   7  17   1       23.70       26.62      4.24 o 
   8  17   1        4.19        1.87      3.61 o 
  -8  18   1        0.37       -1.75      3.62 o 
  -7  18   1        4.88        1.99      3.38 o 
  -6  18   1       21.33       15.51      3.62 o 
  -5  18   1       61.14       62.48      5.07 o 
  -4  18   1        0.09       -0.68      3.31 o 
  -3  18   1     1034.19     1074.87     24.07 o 
  -2  18   1        1.85        7.40      3.32 o 
  -1  18   1       73.44       79.67      5.87 o 
   0  18   1        0.62        3.11      2.60 o 
   1  18   1      664.11      696.76     13.83 o 
   2  18   1      153.96      144.42     11.86 o 
   3  18   1       21.02       22.04      4.74 o 
   4  18   1        0.91        1.07      3.50 o 
   5  18   1       18.41       24.56      4.57 o 
   6  18   1        0.10       -1.71      2.96 o 
   7  18   1       88.89       91.77      6.39 o 
   8  18   1       13.78        9.30      4.00 o 
  -7  19   1       12.59       12.15      4.05 o 
  -6  19   1       30.45       23.59      4.09 o 
  -5  19   1       71.87       75.31      5.71 o 
  -4  19   1       19.79       14.47      4.34 o 
  -3  19   1       29.92       27.28      4.77 o 
  -2  19   1      322.60      319.96     12.24 o 
  -1  19   1     1130.83     1189.63     26.42 o 
   0  19   1      115.02       96.85      6.14 o 
   1  19   1        2.04       13.42      3.75 o 
   2  19   1        0.49        1.31      3.44 o 
   3  19   1        5.99        4.34      4.05 o 
   4  19   1       75.97       69.66      6.47 o 
   5  19   1        0.19       -3.68      3.68 o 
   6  19   1       20.01       16.34      3.93 o 
   7  19   1        4.12        0.98      3.64 o 
  -7  20   1       12.94       11.84      4.15 o 
  -6  20   1        0.52        3.13      3.50 o 
  -5  20   1      103.84      105.12      8.53 o 
  -4  20   1      130.45      172.98      9.47 o 
  -3  20   1        0.67        0.59      4.98 o 
  -2  20   1      120.44      103.00      7.67 o 
  -1  20   1        4.34       15.45      4.60 o 
   0  20   1      206.70      242.84     14.11 o 
   1  20   1      117.00      123.09      8.77 o 
   2  20   1      472.92      497.67     13.38 o 
   3  20   1        2.01        1.51      4.32 o 
   4  20   1       78.32       85.15      7.29 o 
   5  20   1        9.76        7.90      4.18 o 
   6  20   1        0.16        0.14      3.50 o 
   7  20   1        8.53        7.26      4.11 o 
  -6  21   1        2.05        1.96      3.69 o 
  -5  21   1        2.40       -0.84      3.48 o 
  -4  21   1        1.89       12.11      4.62 o 
  -3  21   1       69.92       78.93      8.71 o 
  -2  21   1       80.26       98.24      9.54 o 
  -1  21   1       73.32       63.00      6.53 o 
   0  21   1      169.81      175.05     18.97 o 
   1  21   1       63.66       58.72      5.67 o 
   2  21   1        1.44       -1.26      3.89 o 
   3  21   1       15.07       15.13      4.97 o 
   4  21   1       54.12       55.14      6.38 o 
   5  21   1       18.80       18.54      5.19 o 
   6  21   1        4.14        1.65      4.80 o 
  -6  22   1       43.72       61.30      6.11 o 
  -5  22   1        3.24        6.02      3.96 o 
  -4  22   1       17.56       29.58      5.45 o 
  -3  22   1       17.72        9.13      5.94 o 
  -2  22   1       11.99       12.92      5.94 o 
  -1  22   1        8.15        7.34      5.94 o 
   0  22   1        1.73        3.86      8.41 o 
   1  22   1       35.94       29.72      7.05 o 
   2  22   1        9.84        6.99      4.36 o 
   3  22   1       43.08       44.81      6.78 o 
   4  22   1      139.70      155.42      9.93 o 
   5  22   1        5.63        6.59      5.11 o 
  -5  23   1       40.60       44.76      9.46 o 
  -4  23   1       51.82       67.48      7.09 o 
  -3  23   1       18.86       21.69      6.95 o 
  -2  23   1        6.67       16.82     10.17 o 
  -1  23   1       33.01       25.43     10.56 o 
   0  23   1        0.02       -5.35      5.35 o 
   1  23   1       33.48       26.60      9.78 o 
   2  23   1        6.68       -0.39      8.22 o 
   3  23   1        0.38        4.67      4.94 o 
   4  23   1        0.22       -3.64      4.25 o 
  -4  24   1       17.61       22.39      8.80 o 
  -3  24   1        7.02        6.65      9.00 o 
  -2  24   1       13.64       17.21     10.56 o 
  -1  24   1        8.12        5.09      9.39 o 
   0  24   1       14.53       11.61     11.93 o 
   1  24   1        9.06        3.52      8.22 o 
   2  24   1        3.35        1.56      9.00 o 
   3  24   1       47.91       55.38      8.41 o 
  -2  25   1        2.00        3.52      8.61 o 
  -1  25   1        2.93       -3.13      9.00 o 
   1  25   1        2.21        7.82      9.78 o 
 -12   0   2       60.82       79.81     12.52 o 
 -10   0   2       24.31       26.61      4.69 o 
  -8   0   2      116.76      120.90      4.01 o 
  -6   0   2     2831.80     2859.43     79.42 o 
  -4   0   2       32.81       28.56      3.91 o 
  -2   0   2    21570.78    19833.96    261.49 o 
   0   0   2      407.43      378.98     24.32 o 
   2   0   2    12833.28    13692.76    266.54 o 
   4   0   2     6612.98     6688.54    103.41 o 
   6   0   2      106.84      125.13      5.61 o 
   8   0   2      208.91      209.24      9.02 o 
  10   0   2        5.52        8.09      4.04 o 
 -12   1   2        0.02        1.82      2.97 o 
 -11   1   2        1.04       -2.90      2.90 o 
 -10   1   2        4.35        3.88      2.65 o 
  -9   1   2        9.89        8.63      1.73 o 
  -8   1   2      146.83      137.40      4.74 o 
  -7   1   2        1.22        2.60      1.36 o 
  -6   1   2      617.14      582.14      9.74 o 
  -5   1   2       35.93       22.12      1.28 o 
  -4   1   2     7678.71     7764.52    102.35 o 
  -3   1   2     1124.53     1055.70     14.91 o 
  -2   1   2     1857.91     1969.06     16.73 o 
  -1   1   2     3105.79     3126.66     70.59 o 
   0   1   2    16677.42    13863.61    481.90 o 
   1   1   2    10928.96    11496.85    104.93 o 
   2   1   2     1485.54     1633.22     20.34 o 
   3   1   2     2525.31     2618.97     29.42 o 
   4   1   2      457.30      532.59      6.77 o 
   5   1   2       19.37       36.06      1.76 o 
   6   1   2      311.09      295.28      5.27 o 
   7   1   2      572.78      584.29      8.91 o 
   8   1   2        0.62       -2.08      2.08 o 
   9   1   2        0.44        1.28      2.39 o 
  10   1   2        1.70        2.32      2.66 o 
  11   1   2       22.71       34.59      5.08 o 
 -12   2   2        7.78       11.01      4.41 o 
 -11   2   2       13.65       11.45      3.71 o 
 -10   2   2      176.31      156.23      6.97 o 
  -9   2   2       93.30       83.87      6.49 o 
  -8   2   2      137.22      116.43      4.40 o 
  -7   2   2        0.62        2.33      1.65 o 
  -6   2   2      376.57      345.09      6.80 o 
  -5   2   2      448.26      404.86      8.92 o 
  -4   2   2     2751.99     2874.81     39.01 o 
  -3   2   2     1724.25     1702.53     20.85 o 
  -2   2   2     7636.25     7938.98     61.05 o 
  -1   2   2    32336.36    29357.05    278.08 o 
   0   2   2     1246.53     1095.48     15.09 o 
   1   2   2     6006.05     5951.44     53.93 o 
   2   2   2     1087.53     1091.94     12.85 o 
   3   2   2      255.34      338.41      5.72 o 
   4   2   2      478.27      467.19     10.29 o 
   5   2   2      508.53      496.85      7.26 o 
   6   2   2        0.48       -0.49      1.18 o 
   7   2   2      368.99      343.88      6.29 o 
   8   2   2       16.56       19.03      2.75 o 
   9   2   2       53.78       58.14      3.98 o 
  10   2   2       14.44        6.59      2.92 o 
  11   2   2        9.32       10.81      3.31 o 
 -11   3   2        0.75        4.02      3.48 o 
 -10   3   2        8.45        6.32      3.29 o 
  -9   3   2        6.66        7.00      2.92 o 
  -8   3   2      244.97      213.51      5.94 o 
  -7   3   2      986.48      951.41     15.57 o 
  -6   3   2       88.34       92.20      3.52 o 
  -5   3   2       98.35      104.29      3.32 o 
  -4   3   2      459.98      478.53      6.21 o 
  -3   3   2      737.90      676.53      6.69 o 
  -2   3   2     1300.57     1385.95     12.15 o 
  -1   3   2      277.71      277.55      2.92 o 
   0   3   2     2391.98     2520.86     20.80 o 
   1   3   2      374.10      367.49      4.75 o 
   2   3   2     8365.30     7981.78     87.80 o 
   3   3   2       22.79       14.18      0.96 o 
   4   3   2       13.12       19.72      1.37 o 
   5   3   2      321.95      288.68      4.61 o 
   6   3   2       53.19       52.73      2.23 o 
   7   3   2       21.70       19.46      2.92 o 
   8   3   2       88.21       79.01      4.57 o 
   9   3   2       32.13       28.90      3.27 o 
  10   3   2        2.23        1.77      2.71 o 
  11   3   2        2.60        2.00      4.51 o 
 -11   4   2       32.79       29.49      4.32 o 
 -10   4   2        0.17        0.33      3.09 o 
  -9   4   2      493.46      510.90     12.70 o 
  -8   4   2        7.70        3.87      1.57 o 
  -7   4   2      124.19      129.47      3.26 o 
  -6   4   2       63.09       65.59      2.13 o 
  -5   4   2     2125.57     1936.53     20.48 o 
  -4   4   2      141.81      154.92      2.47 o 
  -3   4   2      485.23      500.56      6.03 o 
  -2   4   2     2783.20     2725.81     24.71 o 
  -1   4   2    12233.23    12169.66    109.35 o 
   0   4   2      459.75      407.02      4.29 o 
   1   4   2       75.32       90.14      2.04 o 
   2   4   2      476.99      464.69      5.01 o 
   3   4   2      111.93      124.54      2.68 o 
   4   4   2     1678.00     1697.93     21.84 o 
   5   4   2     1248.76     1329.89     17.93 o 
   6   4   2       30.25       32.83      2.10 o 
   7   4   2      297.98      286.25      6.49 o 
   8   4   2        0.05       -1.34      2.14 o 
   9   4   2       47.99       46.08      3.85 o 
  10   4   2        3.28        0.66      2.78 o 
  11   4   2       48.77       55.91      5.15 o 
 -11   5   2       51.02       48.17      5.14 o 
 -10   5   2       18.63       22.36      2.64 o 
  -9   5   2       20.99       19.89      1.97 o 
  -8   5   2      332.57      320.35      6.29 o 
  -7   5   2     2242.22     2186.22     23.65 o 
  -6   5   2      120.63      117.58      2.67 o 
  -5   5   2      177.74      172.13      3.10 o 
  -4   5   2       55.44       52.11      1.82 o 
  -3   5   2      167.34      161.24      2.32 o 
  -2   5   2     5072.61     5693.37     50.81 o 
  -1   5   2     1327.69     1343.53     13.80 o 
   0   5   2       90.48      115.93      2.39 o 
   1   5   2     1231.32     1175.13     13.28 o 
   2   5   2        1.61        1.47      0.61 o 
   3   5   2      389.24      342.85      4.83 o 
   4   5   2      141.39      185.64      3.78 o 
   5   5   2      231.58      215.28      4.33 o 
   6   5   2       95.73       82.04      4.33 o 
   7   5   2      639.36      645.79     12.35 o 
   8   5   2        6.00        3.38      2.43 o 
   9   5   2        7.66        7.12      2.80 o 
  10   5   2      186.70      172.69      7.87 o 
  11   5   2        1.02       -1.79      6.14 o 
 -11   6   2        0.30       -2.57      3.49 o 
 -10   6   2      148.10      148.65      5.59 o 
  -9   6   2        3.26        0.51      2.13 o 
  -8   6   2      235.67      234.79      5.68 o 
  -7   6   2      162.44      172.44      3.74 o 
  -6   6   2      520.71      502.46      7.36 o 
  -5   6   2      382.29      357.53      6.10 o 
  -4   6   2      721.18      669.30      8.56 o 
  -3   6   2       42.51       46.64      2.92 o 
  -2   6   2        2.18       -0.10      0.68 o 
  -1   6   2      213.04      245.72      3.93 o 
   0   6   2      475.41      480.93      6.84 o 
   1   6   2      237.44      267.74      4.60 o 
   2   6   2      198.50      249.72      3.64 o 
   3   6   2     2820.65     3109.19     33.04 o 
   4   6   2     1554.51     1728.83     20.79 o 
   5   6   2       43.72       43.06      1.84 o 
   6   6   2      696.59      673.40      9.80 o 
   7   6   2       31.00       34.19      2.75 o 
   8   6   2      252.03      253.89      6.40 o 
   9   6   2        6.89        5.36      2.82 o 
  10   6   2        0.06       -2.42      3.18 o 
  11   6   2        3.12       10.38      3.77 o 
 -11   7   2       23.41       31.84      4.02 o 
 -10   7   2       61.84       59.01      6.26 o 
  -9   7   2        0.75       -2.30      2.30 o 
  -8   7   2       72.90       64.71      3.77 o 
  -7   7   2      707.02      698.59     10.83 o 
  -6   7   2     1302.48     1293.42     17.75 o 
  -5   7   2      563.18      570.44      8.14 o 
  -4   7   2       62.46       75.05      2.36 o 
  -3   7   2     2702.68     3001.68     31.70 o 
  -2   7   2       23.22       10.10      1.34 o 
  -1   7   2        0.78       -0.70      0.90 o 
   0   7   2      246.61      217.86      4.58 o 
   1   7   2      104.87       78.74      2.61 o 
   2   7   2      281.85      278.70      4.94 o 
   3   7   2     1378.53     1347.53     15.59 o 
   4   7   2     2759.85     2864.29     33.36 o 
   5   7   2       83.32       66.49      2.77 o 
   6   7   2        2.95        4.01      1.65 o 
   7   7   2      391.96      382.65      7.88 o 
   8   7   2       16.53       14.60      2.49 o 
   9   7   2       70.20       68.08      5.47 o 
  10   7   2       21.83       19.55      5.35 o 
 -11   8   2        0.04       -1.72      3.19 o 
 -10   8   2        3.59       -1.69      2.81 o 
  -9   8   2       55.02       59.11      4.47 o 
  -8   8   2      108.50      102.37      5.58 o 
  -7   8   2       70.77       62.85      3.08 o 
  -6   8   2      170.77      172.33      4.69 o 
  -5   8   2      122.42      109.84      3.06 o 
  -4   8   2      275.99      286.05      5.54 o 
  -3   8   2     4454.02     4853.46     47.23 o 
  -2   8   2      657.73      670.56      8.72 o 
  -1   8   2      610.88      622.34      8.94 o 
   0   8   2      281.27      254.44      5.28 o 
   1   8   2      315.45      305.81      5.45 o 
   2   8   2      682.53      664.25      9.52 o 
   3   8   2       46.24       33.96      2.03 o 
   4   8   2     1022.55      983.34     12.07 o 
   5   8   2      392.26      369.05      8.91 o 
   6   8   2       72.94       80.07      4.21 o 
   7   8   2     1090.29     1068.09     18.38 o 
   8   8   2        0.64        1.94      2.50 o 
   9   8   2       17.39       11.79      3.72 o 
  10   8   2        4.88        5.10      3.59 o 
 -11   9   2       11.37       12.07      3.53 o 
 -10   9   2        0.26       -0.19      3.05 o 
  -9   9   2       91.43       89.95      5.78 o 
  -8   9   2       69.83       64.35      4.64 o 
  -7   9   2       14.96        9.56      2.51 o 
  -6   9   2     1274.59     1320.60     18.68 o 
  -5   9   2        4.09        3.80      1.33 o 
  -4   9   2     2206.00     2266.38     24.99 o 
  -3   9   2       25.61       23.20      1.61 o 
  -2   9   2      800.99      896.15     11.26 o 
  -1   9   2     3321.22     3673.78     46.45 o 
   0   9   2       57.15       36.45      2.20 o 
   1   9   2      124.77      116.97      3.70 o 
   2   9   2      329.17      318.18      5.85 o 
   3   9   2       70.15       85.48      3.19 o 
   4   9   2      151.66      171.62      4.34 o 
   5   9   2     1331.50     1334.58     21.49 o 
   6   9   2      334.91      354.64      9.60 o 
   7   9   2       21.55       18.72      3.15 o 
   8   9   2        6.87        4.09      2.81 o 
   9   9   2      119.29      102.78      6.63 o 
  10   9   2        3.14       -0.27      3.56 o 
 -11  10   2        5.16        4.51      3.51 o 
 -10  10   2       76.96       76.27      5.52 o 
  -9  10   2        7.00        3.63      3.04 o 
  -8  10   2      194.63      189.42      7.86 o 
  -7  10   2        3.17       -1.18      2.08 o 
  -6  10   2       74.65       81.54      4.32 o 
  -5  10   2       24.83       18.18      1.89 o 
  -4  10   2        1.27       -0.69      1.13 o 
  -3  10   2        0.08       -1.04      1.04 o 
  -2  10   2      657.08      650.69      8.95 o 
  -1  10   2     1452.60     1513.46     21.02 o 
   0  10   2        1.26        4.46      1.36 o 
   1  10   2       56.95       50.86      2.78 o 
   2  10   2       15.08        7.04      1.59 o 
   3  10   2     2582.69     2774.88     33.12 o 
   4  10   2       52.46       57.15      2.79 o 
   5  10   2      156.87      132.25      6.64 o 
   6  10   2      191.71      218.77      9.99 o 
   7  10   2      126.57      133.38      6.00 o 
   8  10   2        5.86        9.40      3.02 o 
   9  10   2        2.73        3.80      3.68 o 
  10  10   2        0.48        2.51      3.74 o 
 -10  11   2       17.55       14.73      4.06 o 
  -9  11   2        9.00       14.50      3.73 o 
  -8  11   2        4.46       -1.07      3.10 o 
  -7  11   2      119.72      117.70      5.38 o 
  -6  11   2        1.42        1.16      2.26 o 
  -5  11   2      297.60      274.36      7.50 o 
  -4  11   2       87.80       74.81      3.59 o 
  -3  11   2     1641.41     1764.31     22.14 o 
  -2  11   2      299.23      279.45      5.71 o 
  -1  11   2      858.08      927.43     15.05 o 
   0  11   2      285.81      270.54      6.71 o 
   1  11   2      664.64      659.49     11.16 o 
   2  11   2      471.29      462.53      8.78 o 
   3  11   2      110.88       90.56      3.82 o 
   4  11   2      365.82      379.50      7.28 o 
   5  11   2       80.90       77.54      6.07 o 
   6  11   2      185.29      196.24      6.92 o 
   7  11   2      201.05      203.27      7.35 o 
   8  11   2       31.92       37.41      3.98 o 
   9  11   2        9.19        2.83      3.85 o 
  10  11   2       25.40       22.02      4.85 o 
 -10  12   2      118.11      131.72      7.86 o 
  -9  12   2        0.19       -3.28      3.28 o 
  -8  12   2       72.08       71.95      4.55 o 
  -7  12   2       61.78       44.16      3.85 o 
  -6  12   2      156.29      168.07      6.26 o 
  -5  12   2      442.30      439.61     10.04 o 
  -4  12   2      157.86      151.35      4.25 o 
  -3  12   2      232.89      227.05      5.33 o 
  -2  12   2     1078.34     1057.12     14.71 o 
  -1  12   2       73.49       57.90      3.21 o 
   0  12   2      876.83      830.74     13.50 o 
   1  12   2      198.67      201.02      5.59 o 
   2  12   2     1211.47     1252.68     18.71 o 
   3  12   2        0.05        0.83      1.75 o 
   4  12   2     1304.76     1325.13     22.27 o 
   5  12   2      204.10      206.29      8.09 o 
   6  12   2       95.61       81.10      4.80 o 
   7  12   2        2.60        2.44      2.81 o 
   8  12   2       78.81       72.65      5.07 o 
   9  12   2        0.31        3.41      4.02 o 
 -10  13   2        5.58        7.99      4.25 o 
  -9  13   2        7.13        6.89      3.85 o 
  -8  13   2        0.11        0.98      2.62 o 
  -7  13   2       15.68       15.61      3.14 o 
  -6  13   2      189.44      181.82      6.57 o 
  -5  13   2        2.18        0.36      2.42 o 
  -4  13   2      741.92      792.31     13.36 o 
  -3  13   2        9.04        7.83      2.18 o 
  -2  13   2        1.07       -1.24      1.65 o 
  -1  13   2      201.83      213.61      6.04 o 
   0  13   2      595.14      574.16     10.67 o 
   1  13   2     1771.41     1760.73     25.04 o 
   2  13   2      794.58      793.65     13.50 o 
   3  13   2       23.99       16.00      2.48 o 
   4  13   2        0.95       -0.06      2.49 o 
   5  13   2      273.85      301.00      9.96 o 
   6  13   2      157.20      173.78      7.85 o 
   7  13   2       16.06       17.52      3.31 o 
   8  13   2        2.63        2.39      3.49 o 
   9  13   2       30.89       23.36      4.90 o 
 -10  14   2       13.93       23.16      4.99 o 
  -9  14   2       11.52        5.48      4.03 o 
  -8  14   2      124.48      131.28      6.59 o 
  -7  14   2       30.84       27.93      3.68 o 
  -6  14   2       99.76       84.56      5.04 o 
  -5  14   2       37.42       26.02      4.46 o 
  -4  14   2        3.52       -0.28      2.12 o 
  -3  14   2       33.33       25.38      2.80 o 
  -2  14   2        4.89       -0.55      2.05 o 
  -1  14   2      861.99      886.99     15.31 o 
   0  14   2       29.38       17.30      3.18 o 
   1  14   2      161.63      157.06      6.71 o 
   2  14   2       56.38       47.01      3.45 o 
   3  14   2      320.21      300.40      8.74 o 
   4  14   2       25.60       22.15      4.11 o 
   5  14   2       87.51       76.46      5.64 o 
   6  14   2        2.18        0.32      3.05 o 
   7  14   2       14.67       23.05      3.95 o 
   8  14   2       32.30       29.78      4.27 o 
   9  14   2       10.54        7.88      4.38 o 
  -9  15   2        4.90       11.55      4.40 o 
  -8  15   2        5.83        2.61      3.30 o 
  -7  15   2        1.64       -1.75      2.76 o 
  -6  15   2       88.67      106.62      7.85 o 
  -5  15   2        6.29        3.81      2.74 o 
  -4  15   2      228.21      216.61      7.37 o 
  -3  15   2      450.57      470.13     11.22 o 
  -2  15   2        0.85       -3.36      3.36 o 
  -1  15   2        8.14        1.82      2.88 o 
   0  15   2     1492.76     1469.49     22.31 o 
   1  15   2      182.16      188.52      6.65 o 
   2  15   2      620.52      610.28     11.92 o 
   3  15   2       82.87       81.62      5.13 o 
   4  15   2      118.26       98.01      6.36 o 
   5  15   2        4.62        7.47      3.23 o 
   6  15   2        3.42        3.07      3.50 o 
   7  15   2       31.28       27.92      3.97 o 
   8  15   2       98.39      100.54      6.35 o 
   9  15   2       14.94       15.90      5.02 o 
  -9  16   2       73.96       75.48      6.83 o 
  -8  16   2       89.26       78.49      6.38 o 
  -7  16   2       52.29       60.10      4.88 o 
  -6  16   2       59.55       50.13      4.97 o 
  -5  16   2       18.93       11.63      3.08 o 
  -4  16   2        3.69        1.07      2.65 o 
  -3  16   2      138.27      109.80      7.17 o 
  -2  16   2     1162.05     1146.17     21.06 o 
  -1  16   2        6.89       -0.94      2.31 o 
   0  16   2        9.72        0.42      2.92 o 
   1  16   2      336.63      374.10      9.26 o 
   2  16   2      110.09       83.25      5.57 o 
   3  16   2      692.30      745.46     15.73 o 
   4  16   2       79.97       69.66      5.78 o 
   5  16   2        8.36        7.97      3.46 o 
   6  16   2       39.80       43.39      5.05 o 
   7  16   2        0.76        0.16      3.08 o 
   8  16   2        0.00       -2.55      3.34 o 
  -9  17   2        4.03        5.99      4.48 o 
  -8  17   2       29.98       34.31      4.56 o 
  -7  17   2       49.74       55.87      7.43 o 
  -6  17   2        1.82        5.37      3.07 o 
  -5  17   2       34.88       35.57      4.06 o 
  -4  17   2      115.08      105.21      8.13 o 
  -3  17   2        8.12        7.69      4.05 o 
  -2  17   2      187.96      180.47      8.88 o 
  -1  17   2       15.96        5.40      2.77 o 
   0  17   2        2.69       -2.07      2.55 o 
   1  17   2       12.98       12.40      3.27 o 
   2  17   2        0.04       -2.82      2.97 o 
   3  17   2       15.27       10.10      6.35 o 
   4  17   2        5.70        4.16      3.60 o 
   5  17   2       21.76       22.17      4.30 o 
   6  17   2        0.10       -2.22      3.39 o 
   7  17   2       21.47       20.13      4.01 o 
   8  17   2       47.98       52.90      5.34 o 
  -8  18   2      148.53      169.87      8.29 o 
  -7  18   2        3.22       -2.18      3.22 o 
  -6  18   2       14.75       15.81      3.75 o 
  -5  18   2        0.20       -2.74      2.74 o 
  -4  18   2       66.45       60.71      4.86 o 
  -3  18   2       52.29       32.83      6.34 o 
  -2  18   2       30.96       22.95      4.66 o 
  -1  18   2       97.90       88.71      5.09 o 
   0  18   2        3.11        2.12      2.69 o 
   1  18   2      100.60       80.93      5.76 o 
   2  18   2       31.83       32.85      4.38 o 
   3  18   2        3.36       -2.91      3.60 o 
   4  18   2      185.79      180.57      9.22 o 
   5  18   2        7.68        5.87      3.83 o 
   6  18   2       67.09       67.60      6.38 o 
   7  18   2       25.17       20.35      4.34 o 
  -8  19   2       71.42       76.85      6.32 o 
  -7  19   2        7.29        4.82      3.65 o 
  -6  19   2       34.35       31.08      4.33 o 
  -5  19   2       42.71       42.04      4.63 o 
  -4  19   2       16.81       11.59      3.99 o 
  -3  19   2        1.22        8.24      6.46 o 
  -2  19   2      140.98      150.39     11.84 o 
  -1  19   2       74.36       74.26      6.61 o 
   0  19   2        2.00        1.48      2.74 o 
   1  19   2       11.35        9.43      3.67 o 
   2  19   2      131.29      126.79      7.03 o 
   3  19   2       22.08       16.07      4.36 o 
   4  19   2        3.52       -1.49      3.91 o 
   5  19   2       13.31        4.86      4.20 o 
   6  19   2        0.33        2.73      4.07 o 
   7  19   2       20.07       22.80      4.42 o 
  -7  20   2        0.00       -3.49      3.49 o 
  -6  20   2       34.48       49.26      5.12 o 
  -5  20   2       64.82       79.19      6.95 o 
  -4  20   2       49.61       41.04      5.61 o 
  -3  20   2       16.38       17.24      5.51 o 
  -2  20   2        2.28       -0.74      3.90 o 
  -1  20   2       29.54       30.57      5.23 o 
   0  20   2       20.92       24.94      5.00 o 
   1  20   2        0.10        3.41      3.40 o 
   2  20   2       78.18       80.81      7.21 o 
   3  20   2      108.58       77.98      7.07 o 
   4  20   2       81.04       77.06      7.04 o 
   5  20   2       50.16       58.31      6.32 o 
   6  20   2       23.30       20.45      4.28 o 
  -6  21   2       43.77       50.48      6.32 o 
  -5  21   2        1.00       -3.85      3.85 o 
  -4  21   2       47.91       46.23      5.86 o 
  -3  21   2       59.00       53.39      8.02 o 
  -2  21   2        1.38        2.43      5.23 o 
  -1  21   2        3.53       -0.31      3.96 o 
   0  21   2      178.97      220.01     10.69 o 
   1  21   2       98.70       85.79      6.43 o 
   2  21   2       63.35       81.07      7.21 o 
   3  21   2        9.54        5.09      4.52 o 
   4  21   2        7.92        6.77      4.73 o 
   5  21   2       88.18       74.56      7.36 o 
   6  21   2       53.23       54.84      5.81 o 
  -6  22   2        0.15        1.00      4.79 o 
  -5  22   2        2.20       -0.94      4.25 o 
  -4  22   2       10.91        4.66      4.47 o 
  -3  22   2      115.48      152.63     16.43 o 
  -2  22   2       23.83       31.67      7.19 o 
  -1  22   2      161.55      197.21     18.19 o 
   0  22   2        1.44       -2.72      5.23 o 
   1  22   2        5.87        4.78      4.22 o 
   2  22   2        0.37        6.88      4.37 o 
   3  22   2      160.49      203.80     11.24 o 
   4  22   2       29.05       24.86      5.86 o 
   5  22   2        0.95       -0.76      4.60 o 
  -5  23   2      119.90      146.83      9.61 o 
  -4  23   2      111.58      120.85      8.66 o 
  -3  23   2       65.50       73.01      7.13 o 
  -2  23   2       22.82       10.17      9.39 o 
  -1  23   2        0.43       -1.56      7.82 o 
   0  23   2        1.76       -5.07      5.07 o 
   1  23   2       21.24       19.59      6.62 o 
   2  23   2       26.33       24.90      8.02 o 
   3  23   2        6.30        4.04      4.97 o 
   4  23   2        0.28       -4.08      4.08 o 
  -4  24   2        1.14        7.20      5.03 o 
  -3  24   2        0.18        9.12      5.71 o 
  -2  24   2      126.91      122.84     16.43 o 
  -1  24   2       13.48       27.78     10.56 o 
   0  24   2        0.02       -5.90      5.90 o 
   1  24   2        0.37       -7.43      7.82 o 
   2  24   2       77.44       86.75     10.07 o 
   3  24   2       10.45       -1.81      5.79 o 
  -2  25   2        0.23        7.82      9.00 o 
  -1  25   2        5.22        7.82      9.39 o 
   1  25   2        0.10       -1.56      8.61 o 
 -11   0   3      108.41      138.10     14.48 o 
  -9   0   3      923.13      931.89     35.60 o 
  -7   0   3      785.64      773.83     28.17 o 
  -5   0   3     2802.81     3080.47     84.11 o 
  -3   0   3     6171.61     5966.48     78.99 o 
  -1   0   3    39316.85    35370.52    429.84 o 
   1   0   3    42484.25    38813.59    610.00 o 
   3   0   3      868.82     1002.98     21.43 o 
   5   0   3        0.36        3.21      3.89 o 
   7   0   3       37.65       24.51      3.95 o 
   9   0   3       78.41       87.40      6.90 o 
  11   0   3       11.91       24.44      5.83 o 
 -12   1   3        3.86        1.95      5.39 o 
 -11   1   3      246.37      244.88      8.55 o 
 -10   1   3       93.90       96.20      5.43 o 
  -9   1   3      214.43      204.05      5.70 o 
  -8   1   3       78.30       71.42      3.25 o 
  -7   1   3      109.32       92.49      4.40 o 
  -6   1   3       72.41      106.45      3.13 o 
  -5   1   3     1325.85     1310.94     18.99 o 
  -4   1   3       46.19       60.38      1.47 o 
  -3   1   3      400.31      443.27      4.81 o 
  -2   1   3        2.64        5.34      0.49 o 
  -1   1   3      216.83      159.90      1.96 o 
   0   1   3     1606.29     1511.62     14.40 o 
   1   1   3     1557.16     1709.14     18.50 o 
   2   1   3     1069.49     1248.51     15.04 o 
   3   1   3      629.78      614.41      9.89 o 
   4   1   3      209.60      225.54      4.00 o 
   5   1   3       29.39       29.72      1.77 o 
   6   1   3      244.47      240.65      5.09 o 
   7   1   3        1.00        0.61      2.05 o 
   8   1   3      151.75      153.33      5.80 o 
   9   1   3       56.42       47.28      3.89 o 
  10   1   3       62.38       71.05      4.81 o 
  11   1   3       42.76       46.24      5.09 o 
 -12   2   3       19.27       22.55      3.75 o 
 -11   2   3        2.65        5.21      3.26 o 
 -10   2   3       36.24       36.41      6.00 o 
  -9   2   3        0.26        0.20      1.98 o 
  -8   2   3      161.03      160.22      4.87 o 
  -7   2   3       93.30      107.06      4.67 o 
  -6   2   3        4.61        3.46      1.29 o 
  -5   2   3        0.84        1.56      0.84 o 
  -4   2   3      484.30      480.37      5.75 o 
  -3   2   3     1115.97     1146.01     11.49 o 
  -2   2   3      194.75      173.05      2.59 o 
  -1   2   3     6574.62     6427.43     51.92 o 
   0   2   3    24191.21    23752.92    203.59 o 
   1   2   3     5471.01     5805.72     59.99 o 
   2   2   3       86.58       87.50      1.84 o 
   3   2   3      516.67      573.68      7.69 o 
   4   2   3       60.89       47.82      3.18 o 
   5   2   3        0.67        0.52      1.05 o 
   6   2   3     1370.88     1379.92     17.40 o 
   7   2   3        0.09       -1.94      2.18 o 
   8   2   3      100.16       97.12      4.82 o 
   9   2   3        7.16        7.20      2.69 o 
  10   2   3       60.73       66.93      4.71 o 
  11   2   3        1.22        2.16      3.70 o 
 -12   3   3        0.01       -1.91      3.19 o 
 -11   3   3       79.58       69.65      5.31 o 
 -10   3   3       75.05       80.36      8.35 o 
  -9   3   3      674.85      671.98     15.18 o 
  -8   3   3       10.09        7.44      2.11 o 
  -7   3   3      110.64       79.01      3.82 o 
  -6   3   3      151.81      139.76      3.60 o 
  -5   3   3       66.91       74.64      3.49 o 
  -4   3   3       76.45       83.56      1.67 o 
  -3   3   3     2078.13     2139.10     24.14 o 
  -2   3   3    14926.54    14590.12    130.16 o 
  -1   3   3      132.66      135.34      2.23 o 
   0   3   3     2517.19     2578.96     21.33 o 
   1   3   3      320.16      419.80      6.01 o 
   2   3   3        0.15        0.83      0.64 o 
   3   3   3      842.62      864.27     10.92 o 
   4   3   3      218.24      211.79      3.96 o 
   5   3   3      639.17      677.71     10.59 o 
   6   3   3        0.22        0.94      1.61 o 
   7   3   3      397.09      400.94      9.03 o 
   8   3   3      118.11      116.13      5.29 o 
   9   3   3       41.14       35.25      3.68 o 
  10   3   3        0.45       -0.07      3.33 o 
  11   3   3       98.81      104.46     22.69 o 
 -12   4   3        1.81        0.39      4.69 o 
 -11   4   3       43.43       43.01      4.83 o 
 -10   4   3        2.07       -1.77      5.31 o 
  -9   4   3        0.98       -2.85      2.85 o 
  -8   4   3      147.21      158.34      5.37 o 
  -7   4   3      845.03      840.31     14.36 o 
  -6   4   3      962.95      941.78     11.90 o 
  -5   4   3        3.72        7.27      0.93 o 
  -4   4   3     4669.53     4816.01     49.19 o 
  -3   4   3      935.49     1079.42     11.88 o 
  -2   4   3     9050.49     9691.90     91.26 o 
  -1   4   3     6161.56     6541.09     62.23 o 
   0   4   3       85.13       70.08      3.27 o 
   1   4   3      144.60      137.35      2.72 o 
   2   4   3      532.88      559.99      6.46 o 
   3   4   3     2248.21     2467.33     28.37 o 
   4   4   3      922.82      885.83     11.40 o 
   5   4   3       17.25       25.59      1.71 o 
   6   4   3      805.93      828.79     14.06 o 
   7   4   3       22.93       18.38      2.86 o 
   8   4   3       12.59       18.86      2.95 o 
   9   4   3      156.06      173.40      6.59 o 
  10   4   3        3.52        0.63      3.29 o 
 -11   5   3        3.71       -2.14      3.44 o 
 -10   5   3        6.93        6.57      3.39 o 
  -9   5   3        7.58        3.49      2.99 o 
  -8   5   3       19.58       13.01      1.75 o 
  -7   5   3       67.82       63.01      2.58 o 
  -6   5   3      432.37      422.61      5.84 o 
  -5   5   3       27.56       29.51      1.47 o 
  -4   5   3      277.77      359.65      5.34 o 
  -3   5   3       35.72       68.06      1.58 o 
  -2   5   3      561.32      612.08      7.05 o 
  -1   5   3      641.44      823.79      9.04 o 
   0   5   3     2243.10     2447.77     25.78 o 
   1   5   3      910.55      948.29     11.19 o 
   2   5   3      375.00      382.17      5.53 o 
   3   5   3     2097.03     2081.66     21.04 o 
   4   5   3      309.57      309.07      5.21 o 
   5   5   3       42.18       38.35      2.11 o 
   6   5   3       77.04       88.03      4.34 o 
   7   5   3      875.37      871.31     15.43 o 
   8   5   3       38.76       34.87      3.49 o 
   9   5   3       64.83       49.50      4.80 o 
  10   5   3        4.83        1.42      3.43 o 
 -11   6   3        5.67        2.23      4.20 o 
 -10   6   3        2.99        0.81      2.10 o 
  -9   6   3        0.11       -1.04      1.59 o 
  -8   6   3      540.56      525.79      8.98 o 
  -7   6   3        1.29       -1.33      1.33 o 
  -6   6   3       35.82       27.17      1.99 o 
  -5   6   3     1090.04     1041.66     14.28 o 
  -4   6   3        1.96        1.54      0.94 o 
  -3   6   3      585.26      571.30      6.35 o 
  -2   6   3     2339.00     2498.94     24.91 o 
  -1   6   3      109.72       83.58      4.36 o 
   0   6   3        8.22        7.29      1.18 o 
   1   6   3     1298.06     1238.80     15.46 o 
   2   6   3     1024.50     1074.26     12.71 o 
   3   6   3        0.06        0.28      0.97 o 
   4   6   3      166.06      151.16      3.32 o 
   5   6   3     2389.29     2314.94     40.54 o 
   6   6   3        1.64       -1.17      1.92 o 
   7   6   3      252.57      261.62      8.64 o 
   8   6   3       14.13       19.36      3.08 o 
   9   6   3       89.53       91.25      6.08 o 
  10   6   3        2.09        2.46      4.49 o 
 -11   7   3        0.40       -0.72      2.49 o 
 -10   7   3       15.65        9.04      2.72 o 
  -9   7   3        8.05        5.88      2.42 o 
  -8   7   3      182.32      149.39      4.96 o 
  -7   7   3       32.72       25.85      2.05 o 
  -6   7   3      816.16      787.80     11.79 o 
  -5   7   3      110.93      122.43      3.22 o 
  -4   7   3       57.70       47.69      1.95 o 
  -3   7   3     4974.39     5224.81     50.28 o 
  -2   7   3     7347.43     7498.72     71.81 o 
  -1   7   3     1361.53     1348.50     15.28 o 
   0   7   3     1110.61     1161.18     14.34 o 
   1   7   3      157.02      150.03      4.40 o 
   2   7   3     1446.50     1503.58     18.62 o 
   3   7   3     1173.35     1190.32     12.97 o 
   4   7   3     3955.65     4052.17     46.58 o 
   5   7   3      108.41      123.41      4.51 o 
   6   7   3       12.66       11.83      2.19 o 
   7   7   3      268.79      285.34      6.82 o 
   8   7   3      116.53      111.74      5.59 o 
   9   7   3       12.31        6.82      3.62 o 
  10   7   3        7.09       -1.09      3.53 o 
 -11   8   3       27.25       30.30      3.72 o 
 -10   8   3       33.92       31.69      3.69 o 
  -9   8   3       57.79       46.42      3.90 o 
  -8   8   3      143.86      117.88      7.31 o 
  -7   8   3        0.25       -1.65      1.65 o 
  -6   8   3      383.27      371.68      7.14 o 
  -5   8   3       77.67       69.32      2.57 o 
  -4   8   3     1175.87     1181.26     12.73 o 
  -3   8   3      773.90      829.16      9.13 o 
  -2   8   3      370.84      449.21      6.45 o 
  -1   8   3      287.22      272.99      4.99 o 
   0   8   3      774.36      722.35     11.12 o 
   1   8   3      515.76      566.44      9.30 o 
   2   8   3       14.78       22.79      1.66 o 
   3   8   3      143.84      171.40      4.20 o 
   4   8   3      484.47      476.09      7.30 o 
   5   8   3        0.22       -0.52      1.27 o 
   6   8   3      949.07      939.99     16.65 o 
   7   8   3       69.88       59.68      5.70 o 
   8   8   3        3.55        6.37      2.85 o 
   9   8   3       10.04       10.90      3.85 o 
  10   8   3       12.07       12.33      4.06 o 
 -11   9   3       11.83       11.38      3.47 o 
 -10   9   3        0.07       -2.62      2.62 o 
  -9   9   3      144.25      146.20      6.85 o 
  -8   9   3      118.27      117.89      6.08 o 
  -7   9   3      400.58      355.82      7.35 o 
  -6   9   3      204.29      192.37      5.25 o 
  -5   9   3       25.16       18.97      1.72 o 
  -4   9   3      320.83      366.34      5.93 o 
  -3   9   3      844.32      790.66      9.47 o 
  -2   9   3      114.63      128.30      3.24 o 
  -1   9   3       70.14       65.99      2.97 o 
   0   9   3      457.37      509.63      9.77 o 
   1   9   3      203.54      203.44      5.12 o 
   2   9   3       31.11       23.12      1.42 o 
   3   9   3     1078.45     1037.34     14.15 o 
   4   9   3      118.74       94.55      3.28 o 
   5   9   3      401.89      393.53     10.75 o 
   6   9   3      666.45      639.94     12.87 o 
   7   9   3       14.91       12.30      3.04 o 
   8   9   3      226.96      248.25     10.50 o 
   9   9   3       25.52       20.08      4.38 o 
  10   9   3        2.36       -1.16      3.76 o 
 -11  10   3       24.94       18.60      4.00 o 
 -10  10   3       21.44       21.80      3.98 o 
  -9  10   3       11.62        4.83      3.05 o 
  -8  10   3      171.50      159.39      8.63 o 
  -7  10   3       32.29       31.58      3.10 o 
  -6  10   3      543.84      576.08     10.19 o 
  -5  10   3      484.28      480.14      8.11 o 
  -4  10   3       11.59       16.21      1.62 o 
  -3  10   3      275.58      289.00      4.86 o 
  -2  10   3       77.20      101.56      3.07 o 
  -1  10   3      255.30      283.57      6.19 o 
   0  10   3       13.46       19.51      2.58 o 
   1  10   3        0.76       -1.32      1.32 o 
   2  10   3        0.37        2.88      1.46 o 
   3  10   3        3.68        1.18      1.49 o 
   4  10   3      932.94      995.11     14.00 o 
   5  10   3     1488.36     1432.10     27.06 o 
   6  10   3        2.93        0.79      3.96 o 
   7  10   3       49.14       50.47      4.19 o 
   8  10   3      439.50      431.25     10.87 o 
   9  10   3        3.15        5.23      3.90 o 
  10  10   3        3.04        7.98      4.13 o 
 -10  11   3       91.97      104.94      6.65 o 
  -9  11   3       58.67       63.42      5.27 o 
  -8  11   3       62.08       51.27      6.64 o 
  -7  11   3      101.46       94.39      5.36 o 
  -6  11   3       50.09       33.24      3.20 o 
  -5  11   3      219.85      199.98      6.46 o 
  -4  11   3      795.15      782.35     10.63 o 
  -3  11   3        6.10        2.47      1.21 o 
  -2  11   3       20.58       19.56      1.83 o 
  -1  11   3       74.59       69.47      3.39 o 
   0  11   3        0.05       -0.55      1.50 o 
   1  11   3        2.78       -1.52      1.52 o 
   2  11   3       14.99        7.07      1.83 o 
   3  11   3      148.34      131.05      4.63 o 
   4  11   3      256.60      252.61      7.65 o 
   5  11   3       37.13       32.22      4.03 o 
   6  11   3      169.89      164.48      7.29 o 
   7  11   3      107.26      125.58      6.12 o 
   8  11   3        0.62       -0.81      3.07 o 
   9  11   3       16.70       22.39      4.70 o 
 -10  12   3       25.81       33.59      4.77 o 
  -9  12   3       29.74       25.66      4.24 o 
  -8  12   3        0.18        1.70      2.40 o 
  -7  12   3      224.39      228.88      7.26 o 
  -6  12   3        1.97       -0.50      2.29 o 
  -5  12   3       26.15       18.83      5.15 o 
  -4  12   3       41.43       39.87      2.52 o 
  -3  12   3        0.12       -1.53      1.53 o 
  -2  12   3       36.24       25.56      2.47 o 
  -1  12   3     1056.88     1177.15     17.77 o 
   0  12   3        2.25        7.20      2.01 o 
   1  12   3       31.79       18.82      2.28 o 
   2  12   3      200.52      198.69      5.79 o 
   3  12   3      339.51      360.19      7.95 o 
   4  12   3       12.33       15.80      4.18 o 
   5  12   3        4.12       -2.78      2.78 o 
   6  12   3       43.97       36.45      4.30 o 
   7  12   3       24.02       27.75      3.78 o 
   8  12   3        3.00       -1.12      3.08 o 
   9  12   3      124.63      161.95      9.01 o 
 -10  13   3       54.35       67.60      6.20 o 
  -9  13   3      177.86      214.11      9.98 o 
  -8  13   3       20.44       21.14      3.32 o 
  -7  13   3       56.22       39.76      3.90 o 
  -6  13   3       99.29       78.16      4.65 o 
  -5  13   3       58.11       48.04      3.96 o 
  -4  13   3        2.37       -1.90      1.90 o 
  -3  13   3      189.25      181.07      5.53 o 
  -2  13   3       43.53       36.71      3.46 o 
  -1  13   3        2.62        0.08      2.04 o 
   0  13   3      125.55      111.27      4.96 o 
   1  13   3      225.73      232.82      6.57 o 
   2  13   3      169.95      161.56      5.65 o 
   3  13   3      447.74      441.54      9.28 o 
   4  13   3       93.40       82.39      5.79 o 
   5  13   3      156.32      164.44      7.65 o 
   6  13   3       57.40       54.05      5.08 o 
   7  13   3      217.01      246.54      8.46 o 
   8  13   3        5.72        0.36      3.50 o 
   9  13   3       12.22       15.57      4.87 o 
 -10  14   3        4.82        5.54      4.30 o 
  -9  14   3        1.69       -0.47      3.66 o 
  -8  14   3      231.50      273.74      8.76 o 
  -7  14   3        3.06       -2.50      2.50 o 
  -6  14   3        6.12        4.69      3.11 o 
  -5  14   3      114.26       99.98      9.83 o 
  -4  14   3       24.34       11.66      2.47 o 
  -3  14   3       26.30       20.56      2.65 o 
  -2  14   3      514.03      465.21      9.79 o 
  -1  14   3      358.01      355.99      8.38 o 
   0  14   3      809.44      792.01     13.98 o 
   1  14   3     1517.34     1496.48     22.45 o 
   2  14   3       10.87       12.17      2.68 o 
   3  14   3      354.30      307.52      8.99 o 
   4  14   3      312.89      266.02      9.70 o 
   5  14   3       90.74      105.81     10.37 o 
   6  14   3        1.99        4.95      3.37 o 
   7  14   3        8.40        3.08      3.09 o 
   8  14   3       37.78       49.76      4.97 o 
   9  14   3       45.18       45.33      6.04 o 
  -9  15   3       29.57       42.79      7.60 o 
  -8  15   3        2.58       -0.15      3.39 o 
  -7  15   3       24.35       22.09      3.58 o 
  -6  15   3       70.96       65.41      4.71 o 
  -5  15   3       54.00       55.17      4.28 o 
  -4  15   3      227.16      227.48      8.71 o 
  -3  15   3      725.99      744.07     14.86 o 
  -2  15   3        5.50        1.32      2.33 o 
  -1  15   3      133.16      119.56      5.15 o 
   0  15   3      690.66      669.33     14.16 o 
   1  15   3        9.59        9.17      2.87 o 
   2  15   3      724.79      702.21     13.24 o 
   3  15   3       95.30      101.25      5.81 o 
   4  15   3        6.77        1.98      3.59 o 
   5  15   3       72.20       69.56      5.65 o 
   6  15   3       51.08       58.95      7.44 o 
   7  15   3       41.77       35.22      4.42 o 
   8  15   3       11.72       14.44      3.93 o 
  -9  16   3        4.20       -0.42      4.20 o 
  -8  16   3        2.80        0.17      3.29 o 
  -7  16   3        4.20        1.34      2.99 o 
  -6  16   3        0.35       -0.70      2.58 o 
  -5  16   3       21.65       24.43      3.84 o 
  -4  16   3        2.17        5.13      3.43 o 
  -3  16   3        0.81       -0.26      2.66 o 
  -2  16   3       98.33       70.01      4.37 o 
  -1  16   3       54.09       54.94      3.94 o 
   0  16   3     1863.36     1840.32     27.21 o 
   1  16   3        0.02       -2.52      2.52 o 
   2  16   3      942.37      929.19     18.38 o 
   3  16   3       16.61       11.10      3.44 o 
   4  16   3      153.00      166.64     10.51 o 
   5  16   3        4.40        6.36      3.43 o 
   6  16   3       39.46       40.24      5.19 o 
   7  16   3       32.03       26.67      4.30 o 
   8  16   3        1.86        0.67      3.73 o 
  -9  17   3        6.14        8.60      4.57 o 
  -8  17   3        0.34        1.31      3.35 o 
  -7  17   3       84.80       79.08      5.50 o 
  -6  17   3        2.85       -1.63      2.82 o 
  -5  17   3        1.46       -1.76      3.07 o 
  -4  17   3       59.15       54.39      5.33 o 
  -3  17   3      335.39      340.23      9.79 o 
  -2  17   3      232.87      248.22      8.87 o 
  -1  17   3        4.16        6.01      2.77 o 
   0  17   3       49.65       50.39      4.12 o 
   1  17   3      108.90       89.41      5.04 o 
   2  17   3      289.74      326.96     10.13 o 
   3  17   3        9.10        5.13      3.74 o 
   4  17   3      147.01      155.39      8.42 o 
   5  17   3       14.23       12.98      3.85 o 
   6  17   3        0.82       -3.14      3.60 o 
   7  17   3       23.61       23.59      4.27 o 
   8  17   3       27.73       27.36      5.72 o 
  -8  18   3       12.48       11.49      4.71 o 
  -7  18   3        2.74        0.47      3.17 o 
  -6  18   3        3.64        6.35      4.22 o 
  -5  18   3      149.90      165.38      9.10 o 
  -4  18   3        5.54        0.87      3.53 o 
  -3  18   3       70.40       69.21      8.66 o 
  -2  18   3       47.54       40.53      5.19 o 
  -1  18   3      479.89      497.72     14.85 o 
   0  18   3       20.70       25.83      4.38 o 
   1  18   3      281.50      253.34      9.12 o 
   2  18   3        1.46       -3.73      3.73 o 
   3  18   3      231.12      247.92     12.94 o 
   4  18   3        1.87        0.75      3.96 o 
   5  18   3      110.95       96.57      7.27 o 
   6  18   3       25.01       30.48      5.17 o 
   7  18   3        7.81        8.65      3.88 o 
  -8  19   3       11.07       15.73      5.17 o 
  -7  19   3       25.90       24.45      6.87 o 
  -6  19   3       10.85       10.33      4.34 o 
  -5  19   3       13.45       17.41      4.51 o 
  -4  19   3       36.82       42.89      5.33 o 
  -3  19   3      257.03      280.72     10.74 o 
  -2  19   3       99.31       86.60      6.92 o 
  -1  19   3      158.13      151.23      7.60 o 
   0  19   3        2.44       -1.00      2.71 o 
   1  19   3        0.17       -1.88      3.52 o 
   2  19   3      327.99      339.48     13.61 o 
   3  19   3      146.09      146.05      8.77 o 
   4  19   3       49.49       44.13      5.71 o 
   5  19   3       15.52       13.59      4.58 o 
   6  19   3       10.64       12.36      4.64 o 
   7  19   3       45.01       50.20      5.51 o 
  -7  20   3       39.95       39.40      5.95 o 
  -6  20   3       17.18       19.63      4.96 o 
  -5  20   3        1.12       -3.13      3.61 o 
  -4  20   3       46.42       50.89      5.75 o 
  -3  20   3        8.91        8.99      4.08 o 
  -2  20   3       41.81       30.18      8.13 o 
  -1  20   3       50.02       45.36      4.93 o 
   0  20   3      313.77      331.08     12.48 o 
   1  20   3       19.45       18.49      3.99 o 
   2  20   3       66.17       52.81      8.76 o 
   3  20   3       15.80        6.51      4.64 o 
   4  20   3       52.54       61.80      9.04 o 
   5  20   3        1.61       -2.53      4.20 o 
   6  20   3       19.04       20.54      5.67 o 
  -6  21   3       40.13       36.91      5.85 o 
  -5  21   3       45.01       42.32      6.00 o 
  -4  21   3        0.04        6.62      6.45 o 
  -3  21   3       86.91       83.49      6.96 o 
  -2  21   3      186.12      216.93      9.67 o 
  -1  21   3       62.47       60.27      6.64 o 
   0  21   3        0.06       -1.43      4.14 o 
   1  21   3        6.44        1.23      4.03 o 
   2  21   3       51.29       55.73      6.25 o 
   3  21   3       19.43       11.30      4.71 o 
   4  21   3       17.97       10.18      4.93 o 
   5  21   3       30.73       36.39      6.15 o 
  -6  22   3       48.33       60.43      7.03 o 
  -5  22   3       43.63       48.99      6.26 o 
  -4  22   3       10.12       14.48      4.87 o 
  -3  22   3        0.52        2.91      4.18 o 
  -2  22   3        1.65        5.56      4.10 o 
  -1  22   3      197.26      227.54     15.65 o 
   0  22   3       25.13       22.58      5.23 o 
   1  22   3       14.46        8.91      4.71 o 
   2  22   3        2.63       -1.12      4.07 o 
   3  22   3        7.33        3.01      4.89 o 
   4  22   3        0.49       -4.17      4.17 o 
   5  22   3       13.09       13.69      5.42 o 
  -5  23   3       39.26       52.89      6.98 o 
  -4  23   3       19.73       17.37      5.29 o 
  -3  23   3        0.39       -1.92      4.43 o 
  -2  23   3       42.95       47.87      7.13 o 
  -1  23   3        2.54        1.96      8.61 o 
   0  23   3       39.92       44.45      6.29 o 
   1  23   3        0.47       -1.32      5.87 o 
   2  23   3        8.30        9.04      5.90 o 
   3  23   3        9.32       21.68      5.70 o 
   4  23   3       32.30       35.71      6.32 o 
  -3  24   3       11.13       17.90      8.41 o 
  -2  24   3        4.10        1.56      9.39 o 
  -1  24   3        4.86        3.91      9.00 o 
   0  24   3       13.85       14.67      6.85 o 
   1  24   3        2.07       -5.07      5.07 o 
   2  24   3        8.49        3.18      6.34 o 
  -1  25   3        3.09       -8.22      8.61 o 
 -12   0   4        0.91       -7.04      7.04 o 
 -10   0   4       79.24       80.20     11.74 o 
  -8   0   4       21.82       17.21      6.26 o 
  -6   0   4        6.81       13.54      1.32 o 
  -4   0   4      306.21      348.69      5.96 o 
  -2   0   4     4551.22     4174.50     63.91 o 
   0   0   4     3279.31     3247.60     40.52 o 
   2   0   4     1576.32     1393.94     24.02 o 
   4   0   4     3593.12     3514.33    119.71 o 
   6   0   4      977.73      954.12     18.52 o 
   8   0   4       28.87       23.41      4.40 o 
  10   0   4       77.90       75.96      7.23 o 
 -12   1   4        1.20       -3.71      5.11 o 
 -11   1   4        4.57       -0.31      5.39 o 
 -10   1   4       54.95       63.10      4.65 o 
  -9   1   4      201.29      182.43      5.28 o 
  -8   1   4       67.82       59.95      4.40 o 
  -7   1   4       11.44        9.63      1.70 o 
  -6   1   4      229.31      227.73      3.38 o 
  -5   1   4       90.94       98.01      1.76 o 
  -4   1   4        5.13        4.11      0.64 o 
  -3   1   4     2257.60     2364.90     19.36 o 
  -2   1   4      228.56      227.77      2.89 o 
  -1   1   4       73.53       58.69      2.17 o 
   0   1   4    11792.15    11519.15    104.31 o 
   1   1   4    23976.17    23836.73    247.57 o 
   2   1   4     2145.85     2153.70     25.29 o 
   3   1   4     1159.80     1332.94     16.50 o 
   4   1   4      454.78      448.37      7.32 o 
   5   1   4       11.45        6.74      1.81 o 
   6   1   4      211.67      201.68      4.86 o 
   7   1   4      122.33      109.62      4.88 o 
   8   1   4      102.95      126.28      5.69 o 
   9   1   4        0.73        0.65      2.54 o 
  10   1   4        1.19        5.07      3.31 o 
 -12   2   4       40.14       42.33      5.24 o 
 -11   2   4       22.57       21.63      3.85 o 
 -10   2   4       47.30       47.61      6.06 o 
  -9   2   4       54.95       44.08      2.99 o 
  -8   2   4       55.05       45.36      2.84 o 
  -7   2   4        2.19        1.09      1.65 o 
  -6   2   4      186.78      181.74      3.39 o 
  -5   2   4      129.63      110.10      1.95 o 
  -4   2   4       43.22       28.12      1.28 o 
  -3   2   4      148.58      125.80      1.71 o 
  -2   2   4     1144.81     1259.26     13.70 o 
  -1   2   4     5805.70     5647.30     53.90 o 
   0   2   4    11627.64    11541.78    117.46 o 
   1   2   4        9.36        4.16      3.03 o 
   2   2   4     1242.23     1330.61     16.37 o 
   3   2   4     6082.46     6243.02     60.21 o 
   4   2   4      350.57      356.16      5.83 o 
   5   2   4      119.08      115.88      3.60 o 
   6   2   4       52.81       62.11      2.94 o 
   7   2   4        3.24        2.01      2.20 o 
   8   2   4      106.08      107.29     10.39 o 
   9   2   4       12.44       10.97      3.06 o 
  10   2   4       33.96       41.33      4.99 o 
 -12   3   4       31.58       34.25      4.25 o 
 -11   3   4       23.87       25.32      4.04 o 
 -10   3   4       44.96       37.11      4.72 o 
  -9   3   4      179.27      186.50      9.80 o 
  -8   3   4      659.23      678.95     12.35 o 
  -7   3   4       46.46       42.82      2.78 o 
  -6   3   4        4.70        5.03      0.71 o 
  -5   3   4       32.06       35.04      1.57 o 
  -4   3   4      309.05      313.93      4.43 o 
  -3   3   4       77.08      123.39      1.89 o 
  -2   3   4      940.21      780.06      8.48 o 
  -1   3   4     1357.14     1386.12     14.17 o 
   0   3   4     7177.45     7409.16     75.28 o 
   1   3   4     2874.86     2637.67     28.35 o 
   2   3   4      190.51      160.89      2.99 o 
   3   3   4       20.52       21.62      1.96 o 
   4   3   4      712.43      739.05     10.01 o 
   5   3   4       28.01       17.61      1.42 o 
   6   3   4     1638.87     1631.62     22.37 o 
   7   3   4       18.54       19.50      2.87 o 
   8   3   4       16.88       13.67      2.95 o 
   9   3   4        8.31       10.62      3.44 o 
  10   3   4        0.11       -3.43      3.43 o 
 -12   4   4        0.00       -3.29      3.29 o 
 -11   4   4      152.06      158.84     10.51 o 
 -10   4   4       35.39       31.14      3.94 o 
  -9   4   4       19.97       16.80      4.06 o 
  -8   4   4       21.67       16.46      2.63 o 
  -7   4   4      165.26      167.60      3.67 o 
  -6   4   4       32.37       34.52      1.60 o 
  -5   4   4      351.01      345.41      5.41 o 
  -4   4   4     1141.85     1242.39     16.40 o 
  -3   4   4      604.69      687.11      7.58 o 
  -2   4   4      751.30      787.21      8.71 o 
  -1   4   4     1913.67     1818.93     18.37 o 
   0   4   4       84.06       74.94      2.48 o 
   1   4   4     3157.61     3461.92     39.49 o 
   2   4   4      550.17      454.39      6.94 o 
   3   4   4     1040.69     1175.26     13.56 o 
   4   4   4      529.55      545.07      9.00 o 
   5   4   4      311.53      297.52      6.04 o 
   6   4   4      982.71     1004.82     16.82 o 
   7   4   4        0.03       -2.77      2.77 o 
   8   4   4       79.64       78.31      4.62 o 
   9   4   4       47.18       56.44      5.17 o 
  10   4   4        2.88       -2.70      3.48 o 
 -11   5   4        0.02       -3.95      4.23 o 
 -10   5   4        9.86        5.05      3.97 o 
  -9   5   4      248.16      243.17     10.47 o 
  -8   5   4      740.15      739.69     11.39 o 
  -7   5   4      101.89      114.82      3.00 o 
  -6   5   4        0.01        0.87      1.05 o 
  -5   5   4       23.33       34.76      1.83 o 
  -4   5   4      106.15      139.50      3.46 o 
  -3   5   4     3329.47     3115.40     30.31 o 
  -2   5   4      258.49      268.49      3.97 o 
  -1   5   4     1674.90     1717.35     18.74 o 
   0   5   4     6059.58     6174.88     68.04 o 
   1   5   4     1725.74     1874.02     22.40 o 
   2   5   4      118.53      133.25      2.88 o 
   3   5   4     1018.63     1113.98     13.04 o 
   4   5   4      100.22       84.73      5.51 o 
   5   5   4      675.50      690.63     10.97 o 
   6   5   4      466.76      457.16      9.73 o 
   7   5   4       22.59       31.12      3.24 o 
   8   5   4      251.99      263.60      7.80 o 
   9   5   4       90.25       78.43      5.99 o 
  10   5   4        0.11       -0.40      7.93 o 
 -11   6   4        1.26        1.03      3.97 o 
 -10   6   4      238.46      258.48     11.64 o 
  -9   6   4       14.73        9.16      1.92 o 
  -8   6   4      297.17      303.75      6.81 o 
  -7   6   4      589.67      577.38      8.42 o 
  -6   6   4     1643.29     1659.78     20.03 o 
  -5   6   4       17.94       23.32      1.53 o 
  -4   6   4     1993.14     2094.91     24.75 o 
  -3   6   4      440.08      424.80      6.00 o 
  -2   6   4     1536.68     1783.02     18.34 o 
  -1   6   4        2.01        9.96      1.19 o 
   0   6   4      898.47      847.81     10.96 o 
   1   6   4      312.77      274.22      5.52 o 
   2   6   4      202.65      209.31      8.11 o 
   3   6   4     1710.19     1963.41     22.08 o 
   4   6   4     1243.00     1235.03     13.58 o 
   5   6   4       12.27        6.76      1.69 o 
   6   6   4      399.15      386.03      8.67 o 
   7   6   4       41.85       48.21      3.64 o 
   8   6   4       91.79       89.57      6.04 o 
   9   6   4       30.99       35.94      4.80 o 
  10   6   4       53.40       61.37      5.91 o 
 -11   7   4        2.71        4.45      4.20 o 
 -10   7   4       13.44        9.19      2.77 o 
  -9   7   4       11.40       10.88      2.65 o 
  -8   7   4       48.16       50.07      3.02 o 
  -7   7   4      168.57      168.54      4.49 o 
  -6   7   4      426.08      406.68      7.35 o 
  -5   7   4      108.27      113.20      2.93 o 
  -4   7   4       19.80       22.33      1.37 o 
  -3   7   4       86.52      104.77      2.70 o 
  -2   7   4     2066.17     2222.00     24.16 o 
  -1   7   4     1922.41     1965.88     23.24 o 
   0   7   4     1365.96     1429.46     17.41 o 
   1   7   4      329.87      368.90      6.92 o 
   2   7   4      369.57      385.24      6.59 o 
   3   7   4        2.87        0.20      1.21 o 
   4   7   4      257.28      250.51      5.00 o 
   5   7   4        0.56        0.37      2.08 o 
   6   7   4       20.71       18.94      2.49 o 
   7   7   4      332.26      338.44      8.87 o 
   8   7   4      221.58      242.10      7.80 o 
   9   7   4       69.72       74.78      6.07 o 
  10   7   4        0.12       -3.52      3.52 o 
 -11   8   4       89.03      103.06      5.74 o 
 -10   8   4        3.92        1.96      2.68 o 
  -9   8   4       36.75       39.26      3.75 o 
  -8   8   4       11.55        9.79      3.05 o 
  -7   8   4       49.58       41.07      2.98 o 
  -6   8   4      746.97      671.50     10.83 o 
  -5   8   4     1855.52     1839.97     20.73 o 
  -4   8   4      373.37      386.65      6.56 o 
  -3   8   4      652.90      626.97      7.91 o 
  -2   8   4     2140.59     2284.80     25.02 o 
  -1   8   4       19.24       17.46      1.79 o 
   0   8   4      544.64      548.54      8.05 o 
   1   8   4       44.99       55.82      3.63 o 
   2   8   4     1244.88     1267.67     20.12 o 
   3   8   4      631.33      657.70      9.94 o 
   4   8   4      338.53      362.55      6.80 o 
   5   8   4     1190.21     1177.31     22.94 o 
   6   8   4       10.48       15.44      3.44 o 
   7   8   4      124.84      148.78      8.15 o 
   8   8   4        0.31       -0.22      2.84 o 
   9   8   4        0.38        4.17      3.93 o 
  10   8   4       26.20       18.76      4.48 o 
 -11   9   4        1.86        5.52      3.14 o 
 -10   9   4        8.00        1.33      3.10 o 
  -9   9   4       11.40       12.35      3.27 o 
  -8   9   4      208.67      216.15      7.81 o 
  -7   9   4      870.78      860.19     15.23 o 
  -6   9   4       80.35       71.32      3.41 o 
  -5   9   4       11.02        6.95      2.37 o 
  -4   9   4      471.81      505.73      8.03 o 
  -3   9   4     1199.42     1162.67     13.99 o 
  -2   9   4     1315.04     1454.39     16.92 o 
  -1   9   4      445.25      465.48      7.42 o 
   0   9   4      124.24      106.94      4.17 o 
   1   9   4       88.89      108.91      2.92 o 
   2   9   4       15.16       13.17      1.88 o 
   3   9   4     1402.43     1487.79     19.28 o 
   4   9   4      823.77      857.73     12.56 o 
   5   9   4      118.65      102.05      5.86 o 
   6   9   4      525.29      478.74     12.62 o 
   7   9   4       52.21       40.52      4.04 o 
   8   9   4      112.52       96.14      5.69 o 
   9   9   4       50.39       50.53      5.70 o 
  10   9   4        4.51        0.17      3.74 o 
 -11  10   4       66.40       70.46      8.11 o 
 -10  10   4        9.66       11.43      3.50 o 
  -9  10   4        0.33       -2.70      2.70 o 
  -8  10   4        1.37       -0.76      2.81 o 
  -7  10   4        2.36       -1.06      2.20 o 
  -6  10   4       49.54       44.73      3.08 o 
  -5  10   4      242.58      248.30      5.95 o 
  -4  10   4      389.45      434.73      7.52 o 
  -3  10   4      476.62      480.68      7.30 o 
  -2  10   4        5.82        4.79      1.32 o 
  -1  10   4      178.02      182.71      4.35 o 
   0  10   4      138.43      183.00      4.51 o 
   1  10   4     1023.42     1008.37     13.42 o 
   2  10   4      150.67      179.92      5.20 o 
   3  10   4     1837.88     1844.35     25.63 o 
   4  10   4        0.80        2.56      2.52 o 
   5  10   4      106.92      102.96      6.07 o 
   6  10   4      169.53      156.39      7.57 o 
   7  10   4      328.23      350.12      9.74 o 
   8  10   4       16.02       16.02      3.51 o 
   9  10   4        1.21        2.38      3.71 o 
 -11  11   4        0.52        6.06      3.69 o 
 -10  11   4       11.10       18.70      3.93 o 
  -9  11   4       89.20       78.53      5.54 o 
  -8  11   4        6.35        0.86      2.99 o 
  -7  11   4      139.96      128.15      5.62 o 
  -6  11   4       80.91       69.97      4.11 o 
  -5  11   4      216.14      219.47     11.34 o 
  -4  11   4       97.18       77.28      3.32 o 
  -3  11   4       26.25       26.72      1.99 o 
  -2  11   4       14.10       17.44      1.85 o 
  -1  11   4      448.97      450.74      7.70 o 
   0  11   4     1686.82     1704.07     21.29 o 
   1  11   4      254.59      249.43      6.26 o 
   2  11   4      120.64      126.78      4.68 o 
   3  11   4       90.65      105.14      6.78 o 
   4  11   4     1082.36     1087.24     19.25 o 
   5  11   4      668.70      672.94     15.93 o 
   6  11   4      251.79      241.85      9.15 o 
   7  11   4        0.02        4.84      3.06 o 
   8  11   4       22.16       18.49      3.76 o 
   9  11   4        0.29        7.34      4.15 o 
 -10  12   4        3.34        0.64      3.44 o 
  -9  12   4        1.36        6.10      3.56 o 
  -8  12   4        4.35        2.02      2.43 o 
  -7  12   4        7.45        0.04      2.49 o 
  -6  12   4       43.06       38.30      3.84 o 
  -5  12   4      269.77      253.28      8.80 o 
  -4  12   4     1134.78     1182.48     17.87 o 
  -3  12   4      761.02      779.75     11.69 o 
  -2  12   4     1380.45     1377.98     18.19 o 
  -1  12   4       43.82       29.88      2.26 o 
   0  12   4       10.26       10.60      1.80 o 
   1  12   4      353.85      368.16      8.18 o 
   2  12   4     1400.49     1411.13     20.95 o 
   3  12   4      396.06      415.40      8.80 o 
   4  12   4      398.95      397.01     11.79 o 
   5  12   4       35.16       26.66      4.05 o 
   6  12   4      230.79      244.78      9.24 o 
   7  12   4        7.70        2.60      3.16 o 
   8  12   4      100.52       98.47      6.05 o 
   9  12   4        5.12        6.89      4.38 o 
 -10  13   4       10.02       11.54      4.03 o 
  -9  13   4        4.85        1.04      3.55 o 
  -8  13   4        1.72       -1.26      2.47 o 
  -7  13   4       20.66       25.08      3.35 o 
  -6  13   4        5.73        5.56      3.20 o 
  -5  13   4       87.95       94.31      5.95 o 
  -4  13   4      296.45      317.23      8.65 o 
  -3  13   4        9.86        4.52      1.99 o 
  -2  13   4      981.58     1023.25     14.62 o 
  -1  13   4      374.34      344.88      6.96 o 
   0  13   4     1225.61     1243.01     19.17 o 
   1  13   4       21.27       22.29      2.83 o 
   2  13   4      312.74      338.90      8.02 o 
   3  13   4       63.84       51.80      4.24 o 
   4  13   4      550.39      555.45     14.43 o 
   5  13   4       42.27       39.18      4.64 o 
   6  13   4      103.99       97.15      6.38 o 
   7  13   4       32.80       32.61      4.20 o 
   8  13   4      102.31      109.06      7.11 o 
   9  13   4       44.85       56.86      6.43 o 
 -10  14   4       59.05       56.39      7.09 o 
  -9  14   4        2.93        2.41      3.80 o 
  -8  14   4       18.04       14.32      4.02 o 
  -7  14   4       77.40       83.94      6.12 o 
  -6  14   4        4.43       -1.05      3.07 o 
  -5  14   4       93.64       73.00      5.49 o 
  -4  14   4      198.97      193.69      6.97 o 
  -3  14   4      737.43      782.84     13.48 o 
  -2  14   4      187.62      173.61      5.31 o 
  -1  14   4       41.72       29.23      2.68 o 
   0  14   4       16.69       11.01      2.79 o 
   1  14   4      852.47      845.44     14.76 o 
   2  14   4      271.94      268.61      7.64 o 
   3  14   4      497.46      520.69     12.26 o 
   4  14   4       17.63       10.81      4.46 o 
   5  14   4        9.64       13.28      3.67 o 
   6  14   4       12.67       15.54      4.02 o 
   7  14   4       37.37       41.90      4.48 o 
   8  14   4       43.95       53.72      5.21 o 
  -9  15   4        0.08        2.66      5.98 o 
  -8  15   4      118.29      128.02      7.80 o 
  -7  15   4       57.89       61.31      5.55 o 
  -6  15   4        6.15        5.48      3.39 o 
  -5  15   4      126.75      114.62     11.16 o 
  -4  15   4        4.08       -1.60      3.23 o 
  -3  15   4      264.41      229.23      6.91 o 
  -2  15   4      229.21      211.32      5.98 o 
  -1  15   4      155.77      152.32      5.06 o 
   0  15   4      169.87      163.30      8.63 o 
   1  15   4       55.17       48.31      4.02 o 
   2  15   4      298.51      261.27      8.97 o 
   3  15   4      516.82      527.68     12.75 o 
   4  15   4       22.54       14.25      3.89 o 
   5  15   4      165.06      193.22      8.85 o 
   6  15   4       35.66       32.86      4.73 o 
   7  15   4        0.49       -1.81      2.98 o 
   8  15   4       11.44       14.59      4.13 o 
  -9  16   4       59.22       60.10      6.20 o 
  -8  16   4        0.63       -1.80      3.66 o 
  -7  16   4       11.45       13.58      5.23 o 
  -6  16   4        0.39       -0.95      3.37 o 
  -5  16   4        0.08       -2.97      2.97 o 
  -4  16   4      221.87      217.74      9.01 o 
  -3  16   4      122.85      105.60      5.07 o 
  -2  16   4      356.41      340.23     11.38 o 
  -1  16   4      292.67      297.32      7.12 o 
   0  16   4       41.44       38.57      3.84 o 
   1  16   4       25.44       28.58      3.59 o 
   2  16   4        4.88        0.07      3.18 o 
   3  16   4        1.64       -3.20      3.37 o 
   4  16   4      102.91      103.09      6.90 o 
   5  16   4       51.19       53.07      5.57 o 
   6  16   4       16.03       14.26      4.28 o 
   7  16   4       30.28       33.84      4.50 o 
   8  16   4        0.30       -1.00      3.63 o 
  -9  17   4       25.27       30.51      5.40 o 
  -8  17   4       52.26       70.83      6.59 o 
  -7  17   4       69.47       83.43      6.75 o 
  -6  17   4        0.12       -0.32      3.29 o 
  -5  17   4       43.75       38.85      4.94 o 
  -4  17   4      222.03      199.28      8.83 o 
  -3  17   4      291.38      298.40      9.30 o 
  -2  17   4      209.91      209.11      7.03 o 
  -1  17   4       28.43       25.55      2.93 o 
   0  17   4      117.39      108.35      5.54 o 
   1  17   4        3.72       -0.15      2.69 o 
   2  17   4        5.50        5.42      3.53 o 
   3  17   4        1.06       -3.50      3.50 o 
   4  17   4       14.03        6.64      3.85 o 
   5  17   4       17.57       10.91      4.14 o 
   6  17   4        0.07       -0.17      3.83 o 
   7  17   4       74.91       85.67      6.39 o 
  -8  18   4        1.74        6.26      6.00 o 
  -7  18   4        4.38        4.54      4.03 o 
  -6  18   4       59.30       47.69      5.64 o 
  -5  18   4       35.92       26.39      4.65 o 
  -4  18   4      123.16      136.67     16.44 o 
  -3  18   4       60.17       66.17      5.75 o 
  -2  18   4        0.01       -1.45      2.45 o 
  -1  18   4      167.28      174.38      6.52 o 
   0  18   4        1.52       -0.31      2.61 o 
   1  18   4      195.89      184.56      8.15 o 
   2  18   4       41.98       32.95      7.34 o 
   3  18   4       24.34       26.85      5.03 o 
   4  18   4        2.52        2.14      3.83 o 
   5  18   4        0.29        0.42      3.85 o 
   6  18   4        0.38       -3.84      3.84 o 
   7  18   4        1.79        2.50      3.75 o 
  -8  19   4        8.20        5.09      4.58 o 
  -7  19   4       44.49       52.14      6.17 o 
  -6  19   4       28.97       38.34      5.48 o 
  -5  19   4        0.10       -2.79      3.60 o 
  -4  19   4       24.33       32.36      4.96 o 
  -3  19   4       33.93       26.31      5.32 o 
  -2  19   4      136.88      147.00      6.36 o 
  -1  19   4       12.11        9.03      3.06 o 
   0  19   4        1.29       -2.67      2.67 o 
   1  19   4       16.08       12.41      3.73 o 
   2  19   4       44.16       37.02      4.78 o 
   3  19   4        2.39        4.71      4.44 o 
   4  19   4      184.01      196.29     11.96 o 
   5  19   4       60.89       71.82      6.92 o 
   6  19   4       27.72       23.01      5.16 o 
  -7  20   4       17.78       30.04      5.88 o 
  -6  20   4        2.25        1.80      4.05 o 
  -5  20   4      132.63      155.55     15.99 o 
  -4  20   4       19.21       11.83      4.47 o 
  -3  20   4       38.31       55.75      6.87 o 
  -2  20   4        3.95        5.94      3.08 o 
  -1  20   4       49.81       39.01      3.96 o 
   0  20   4       48.77       38.39      5.64 o 
   1  20   4       10.70        9.93      3.91 o 
   2  20   4        6.14        6.16      4.24 o 
   3  20   4      105.36       90.40      7.60 o 
   4  20   4        0.10       -1.90      4.21 o 
   5  20   4       27.95       28.24      5.57 o 
   6  20   4       32.98       44.46      6.35 o 
  -6  21   4       30.02       39.56      5.85 o 
  -5  21   4        1.80       -0.83      4.11 o 
  -4  21   4       15.32       14.65      4.53 o 
  -3  21   4       78.74       76.21      7.30 o 
  -2  21   4       34.79       42.84      5.58 o 
  -1  21   4        0.06        0.12      4.08 o 
   0  21   4       27.22       28.20      5.25 o 
   1  21   4        0.25       -0.07      6.93 o 
   2  21   4        0.26       -3.76      3.76 o 
   3  21   4       10.10        1.94      4.41 o 
   4  21   4       71.90       68.52      7.24 o 
   5  21   4        0.37       -3.67      4.20 o 
  -6  22   4        0.72        0.14      4.79 o 
  -5  22   4       27.06       38.23      5.81 o 
  -4  22   4        0.02       -0.34      5.80 o 
  -3  22   4       60.24       85.73      7.19 o 
  -2  22   4       11.83       10.52      4.36 o 
  -1  22   4       51.20       67.17      7.04 o 
   0  22   4        7.04        4.53      4.41 o 
   1  22   4      108.27       89.44      9.36 o 
   2  22   4        0.04       -3.93      5.23 o 
   3  22   4       89.34       95.25      8.34 o 
   4  22   4       20.51       20.88      5.55 o 
  -5  23   4       38.93       50.30      6.73 o 
  -4  23   4        3.21       -4.05      6.03 o 
  -3  23   4        1.13        0.05      4.25 o 
  -2  23   4        5.04        3.52      8.22 o 
  -1  23   4       73.49       89.59     14.08 o 
   0  23   4        4.86       -0.69      4.77 o 
   1  23   4       26.11       36.43      7.63 o 
   2  23   4        0.23        0.60      7.43 o 
   3  23   4       19.73       32.94      7.43 o 
  -3  24   4        5.18        8.22      9.00 o 
  -2  24   4       47.03       61.42     13.30 o 
  -1  24   4        8.32       -3.91      8.22 o 
   0  24   4        9.22       -4.37      4.41 o 
   1  24   4        3.88        0.40      6.07 o 
   2  24   4       99.87       96.68     10.37 o 
 -11   0   5       12.60        9.39      8.61 o 
  -9   0   5     1022.62     1019.38     18.57 o 
  -7   0   5     1799.33     1746.67     29.32 o 
  -5   0   5       42.21       27.69      1.69 o 
  -3   0   5     1970.07     1924.28     26.72 o 
  -1   0   5      201.79      204.74      5.34 o 
   1   0   5     6404.72     7014.89    111.28 o 
   3   0   5      174.75      176.83      5.56 o 
   5   0   5      796.47      776.94     13.36 o 
   7   0   5      375.40      437.45     14.11 o 
   9   0   5        7.46        1.67      7.24 o 
 -12   1   5       64.28       63.14     16.43 o 
 -11   1   5       72.78       79.09     10.37 o 
 -10   1   5      110.29      123.00      5.83 o 
  -9   1   5        0.26        1.74      3.16 o 
  -8   1   5       77.18       76.98      3.35 o 
  -7   1   5      170.09      180.66      4.01 o 
  -6   1   5      523.07      517.53      6.11 o 
  -5   1   5      350.25      347.20      4.45 o 
  -4   1   5     1144.45     1282.28     15.39 o 
  -3   1   5        5.76       19.77      0.92 o 
  -2   1   5      315.35      356.12      4.58 o 
  -1   1   5     1022.40     1151.11     13.22 o 
   0   1   5      314.10      310.23      6.36 o 
   1   1   5      295.13      357.93      5.80 o 
   2   1   5     1129.60     1247.63     14.55 o 
   3   1   5        6.36        3.29      1.25 o 
   4   1   5        0.29       -0.15      1.03 o 
   5   1   5      591.33      598.10      7.76 o 
   6   1   5      243.03      225.70      6.59 o 
   7   1   5      119.97      120.53      5.52 o 
   8   1   5       67.65       77.09      4.68 o 
   9   1   5       42.28       49.44      4.24 o 
  10   1   5      126.89      154.25      8.43 o 
 -12   2   5       22.19       18.50      3.35 o 
 -11   2   5       21.82       22.18      3.61 o 
 -10   2   5      365.10      392.91     11.05 o 
  -9   2   5      154.49      146.12      7.00 o 
  -8   2   5      413.63      427.97      8.84 o 
  -7   2   5      149.09      152.83      3.40 o 
  -6   2   5      103.58      101.52      3.44 o 
  -5   2   5       10.98        6.16      0.92 o 
  -4   2   5      155.92      136.15      2.37 o 
  -3   2   5        3.88        1.41      0.48 o 
  -2   2   5       20.02       19.51      1.07 o 
  -1   2   5     2796.48     3157.88     33.39 o 
   0   2   5     2979.32     3109.03     39.37 o 
   1   2   5     2198.60     2294.07     29.67 o 
   2   2   5      143.96      184.85      4.01 o 
   3   2   5       18.45       24.13      1.61 o 
   4   2   5        0.40       -0.72      0.95 o 
   5   2   5      360.81      335.34      5.36 o 
   6   2   5        4.91        0.50      2.14 o 
   7   2   5       49.15       53.67      3.85 o 
   8   2   5       44.00       51.88      4.10 o 
   9   2   5        3.23        2.97      3.44 o 
  10   2   5      134.00      161.53      8.77 o 
 -12   3   5        3.99       -2.12      3.54 o 
 -11   3   5      130.59      139.16      7.53 o 
 -10   3   5      129.51      128.10      6.74 o 
  -9   3   5       16.95       12.77      3.26 o 
  -8   3   5       22.17       15.72      1.92 o 
  -7   3   5       12.24        7.50      1.33 o 
  -6   3   5      117.93      121.08      3.00 o 
  -5   3   5      187.80      212.14      3.97 o 
  -4   3   5      293.00      270.89      4.35 o 
  -3   3   5     1214.99     1171.02     13.15 o 
  -2   3   5        0.13        0.01      0.76 o 
  -1   3   5     1432.77     1513.01     15.61 o 
   0   3   5       92.78      103.07      3.21 o 
   1   3   5        2.85       15.73      4.04 o 
   2   3   5      792.64      672.04      9.50 o 
   3   3   5     1224.22     1343.06     15.48 o 
   4   3   5       38.28       40.74      1.96 o 
   5   3   5       37.95       30.68      2.42 o 
   6   3   5       15.23       12.95      3.05 o 
   7   3   5       39.42       36.08      3.40 o 
   8   3   5       34.03       32.11      3.59 o 
   9   3   5      111.30      109.11      9.67 o 
  10   3   5       85.28       97.93      7.03 o 
 -12   4   5        1.02        3.07      3.67 o 
 -11   4   5        0.27       -3.29      3.29 o 
 -10   4   5       63.07       54.44      4.82 o 
  -9   4   5      162.68      146.69      6.93 o 
  -8   4   5       24.34       18.26      1.63 o 
  -7   4   5       34.06       37.60      1.98 o 
  -6   4   5      153.01      177.77      4.40 o 
  -5   4   5        9.11        5.98      1.19 o 
  -4   4   5       16.65       24.16      1.70 o 
  -3   4   5      950.92      991.84     11.50 o 
  -2   4   5     1275.56     1234.11     13.11 o 
  -1   4   5      362.87      430.45      5.89 o 
   0   4   5     1129.32     1028.96     14.51 o 
   1   4   5      280.12      289.69      4.37 o 
   2   4   5       63.61       61.42      2.33 o 
   3   4   5        2.90       -0.71      0.96 o 
   4   4   5      493.47      479.38      6.97 o 
   5   4   5        3.50        1.89      1.74 o 
   6   4   5      176.11      190.13      8.92 o 
   7   4   5      282.66      280.89      7.82 o 
   8   4   5       52.24       56.04      5.19 o 
   9   4   5       22.79       22.38      4.25 o 
  10   4   5       19.81       25.56      4.87 o 
 -12   5   5       34.04       33.72      7.82 o 
 -11   5   5        0.87       -3.07      3.81 o 
 -10   5   5       29.81       26.73      4.13 o 
  -9   5   5        0.14       -2.47      2.47 o 
  -8   5   5       46.71       34.06      2.36 o 
  -7   5   5       17.60       15.21      1.92 o 
  -6   5   5       81.69       75.48      5.12 o 
  -5   5   5        0.47        0.09      1.24 o 
  -4   5   5      104.86       96.06      2.09 o 
  -3   5   5     1699.15     1684.58     19.80 o 
  -2   5   5      128.03      175.76      3.25 o 
  -1   5   5      314.20      336.00      5.05 o 
   0   5   5      518.45      596.28      8.28 o 
   1   5   5     2945.76     3019.07     38.47 o 
   2   5   5       33.65        4.51      1.17 o 
   3   5   5      693.27      690.90     10.70 o 
   4   5   5        4.98       -0.45      1.21 o 
   5   5   5      502.93      491.42      9.79 o 
   6   5   5      339.20      307.14      7.80 o 
   7   5   5        1.01       -0.93      2.42 o 
   8   5   5       85.13       84.08      5.99 o 
   9   5   5        3.54        4.69      3.68 o 
  10   5   5       23.89       26.62      4.85 o 
 -11   6   5        8.17        4.20      4.32 o 
 -10   6   5        0.45       -1.34      3.72 o 
  -9   6   5       17.63        8.28      2.37 o 
  -8   6   5       27.30       22.84      2.24 o 
  -7   6   5      127.48      136.51      4.26 o 
  -6   6   5        1.66        2.65      2.94 o 
  -5   6   5       17.13       19.57      1.69 o 
  -4   6   5      731.84      773.75      8.83 o 
  -3   6   5      417.07      453.97      6.07 o 
  -2   6   5       11.82       12.07      1.30 o 
  -1   6   5     1644.36     1593.71     19.24 o 
   0   6   5      221.89      246.37      4.49 o 
   1   6   5      114.38       89.71      5.78 o 
   2   6   5      385.98      438.20      6.69 o 
   3   6   5     3607.85     3828.19     44.43 o 
   4   6   5        7.02        5.81      1.26 o 
   5   6   5     1560.78     1553.13     27.32 o 
   6   6   5       63.07       69.85     10.56 o 
   7   6   5       26.66       17.63      3.91 o 
   8   6   5        8.19       12.26      3.89 o 
   9   6   5        2.59        5.99      3.89 o 
  10   6   5        1.68        8.89      5.05 o 
 -11   7   5        0.19       -1.63     11.15 o 
 -10   7   5        2.98        5.31      2.71 o 
  -9   7   5       23.45       19.37      2.95 o 
  -8   7   5      418.13      405.01      8.63 o 
  -7   7   5        3.32        1.37      2.26 o 
  -6   7   5      210.62      178.43      5.47 o 
  -5   7   5      376.56      355.56      6.21 o 
  -4   7   5     2426.40     2592.64     28.03 o 
  -3   7   5      331.81      348.69      5.28 o 
  -2   7   5        0.16       -1.13      1.13 o 
  -1   7   5      944.46      964.49     12.61 o 
   0   7   5       32.62       33.89      2.19 o 
   1   7   5     1436.89     1473.93     20.50 o 
   2   7   5     2240.13     2256.77     29.94 o 
   3   7   5      622.66      622.49     10.69 o 
   4   7   5      250.75      237.72      5.55 o 
   5   7   5      564.45      552.69     13.37 o 
   6   7   5      353.78      335.59     10.62 o 
   7   7   5      113.53      115.35      6.72 o 
   8   7   5       27.79       24.89      3.73 o 
   9   7   5       35.67       37.84      5.19 o 
  10   7   5        2.77       -4.14      5.09 o 
 -11   8   5        0.37       -2.16      2.51 o 
 -10   8   5       58.11       56.02      4.19 o 
  -9   8   5       51.42       43.81      4.79 o 
  -8   8   5       29.68       23.63      3.29 o 
  -7   8   5        4.93        4.80      2.29 o 
  -6   8   5        0.03       -1.63      1.88 o 
  -5   8   5      150.90      134.35      4.14 o 
  -4   8   5      199.10      184.66      4.20 o 
  -3   8   5       60.59       49.56      2.22 o 
  -2   8   5     3481.71     3897.72     41.22 o 
  -1   8   5        0.00       -1.00      1.00 o 
   0   8   5     2648.81     2650.68     30.93 o 
   1   8   5       36.94       41.22      2.59 o 
   2   8   5       63.18       72.46      3.35 o 
   3   8   5      103.31      110.90      3.57 o 
   4   8   5     3066.25     3139.14     37.48 o 
   5   8   5      539.55      552.00     13.53 o 
   6   8   5        4.78        2.78      3.05 o 
   7   8   5      159.51      178.99      7.06 o 
   8   8   5        0.31        1.05      2.96 o 
   9   8   5        1.29       -3.46      3.46 o 
 -11   9   5       33.65       32.69      3.90 o 
 -10   9   5        1.86        0.45      3.21 o 
  -9   9   5        1.46       -0.55      2.68 o 
  -8   9   5       49.41       36.56      3.79 o 
  -7   9   5      236.63      236.10     10.37 o 
  -6   9   5     1467.70     1455.14     23.26 o 
  -5   9   5     1166.02     1186.48     17.48 o 
  -4   9   5     1212.75     1292.83     15.45 o 
  -3   9   5       95.37      102.27      3.30 o 
  -2   9   5      873.90      829.51     11.60 o 
  -1   9   5      340.65      389.03      6.68 o 
   0   9   5     1884.55     2009.69     24.24 o 
   1   9   5       76.73       69.59      3.32 o 
   2   9   5     1132.76     1105.05     16.65 o 
   3   9   5      299.64      300.40      7.05 o 
   4   9   5      566.43      588.50     12.31 o 
   5   9   5       13.83       14.20      3.68 o 
   6   9   5      123.87      120.56      6.75 o 
   7   9   5       43.37       54.15      5.42 o 
   8   9   5        0.58       -0.43      3.79 o 
   9   9   5       11.11        9.21      4.35 o 
 -11  10   5       50.53       50.10      4.65 o 
 -10  10   5        4.49        2.87      3.11 o 
  -9  10   5        2.23        2.55      2.98 o 
  -8  10   5       90.16       92.49      5.77 o 
  -7  10   5      243.45      257.12     10.86 o 
  -6  10   5      107.99      107.93      6.20 o 
  -5  10   5      420.96      420.25      9.57 o 
  -4  10   5     2111.10     2212.36     24.89 o 
  -3  10   5      196.97      213.09      4.61 o 
  -2  10   5       75.74       68.29      3.77 o 
  -1  10   5      483.14      458.97      7.65 o 
   0  10   5      338.23      344.45      6.27 o 
   1  10   5      428.40      466.11      8.99 o 
   2  10   5      531.00      541.11     10.00 o 
   3  10   5      507.17      525.41     10.04 o 
   4  10   5      102.93       95.61      5.08 o 
   5  10   5      138.85      156.31      7.63 o 
   6  10   5      130.33      123.20      6.94 o 
   7  10   5       29.42       26.42      3.75 o 
   8  10   5       49.23       42.54      4.53 o 
   9  10   5       20.04       23.40      4.94 o 
 -11  11   5       19.69       23.37      4.34 o 
 -10  11   5       39.08       39.09      4.53 o 
  -9  11   5        2.43        0.52      3.11 o 
  -8  11   5       62.15       55.68      4.76 o 
  -7  11   5      143.51      142.97      7.01 o 
  -6  11   5       25.12       25.93      3.83 o 
  -5  11   5      383.03      375.18     18.35 o 
  -4  11   5      548.76      564.31      8.62 o 
  -3  11   5      222.26      233.56      5.09 o 
  -2  11   5      251.33      265.41      5.77 o 
  -1  11   5      326.71      347.12      6.57 o 
   0  11   5        0.03       -0.73      1.44 o 
   1  11   5      650.56      648.70      9.67 o 
   2  11   5        5.66        2.06      1.95 o 
   3  11   5        6.62        6.70      2.65 o 
   4  11   5      550.26      564.85     14.42 o 
   5  11   5      579.09      587.94     14.95 o 
   6  11   5       19.36       17.71      3.91 o 
   7  11   5       18.96       15.38      3.69 o 
   8  11   5       51.23       50.30      4.87 o 
   9  11   5       51.63       54.18      6.14 o 
 -10  12   5        1.21       -1.30      3.48 o 
  -9  12   5      197.24      222.53      9.11 o 
  -8  12   5        3.44        1.60      3.05 o 
  -7  12   5      290.08      308.37     10.25 o 
  -6  12   5        0.26       -2.76      2.76 o 
  -5  12   5        0.20       -3.92      3.92 o 
  -4  12   5       67.23       68.69      5.97 o 
  -3  12   5     1094.34     1101.78     15.38 o 
  -2  12   5      123.52      120.58      4.27 o 
  -1  12   5      332.23      372.49      7.17 o 
   0  12   5       16.37       11.11      1.86 o 
   1  12   5      251.35      244.66      5.25 o 
   2  12   5        3.25        1.39      2.05 o 
   3  12   5      496.45      449.67     10.80 o 
   4  12   5        0.08       -1.08      3.28 o 
   5  12   5      144.16      122.64     15.54 o 
   6  12   5       54.19       57.26      5.27 o 
   7  12   5      264.66      280.75      9.26 o 
   8  12   5        8.09       11.44      3.73 o 
   9  12   5       23.58       22.76      5.32 o 
 -10  13   5       32.76       31.00      5.28 o 
  -9  13   5        0.15       -1.24      3.66 o 
  -8  13   5        0.74       -1.16      4.71 o 
  -7  13   5       57.72       43.68      4.83 o 
  -6  13   5       27.19       21.09      3.97 o 
  -5  13   5      389.62      413.77     11.80 o 
  -4  13   5        3.57        2.80      2.29 o 
  -3  13   5      167.68      172.92      5.26 o 
  -2  13   5      653.18      614.68     10.22 o 
  -1  13   5      330.01      322.17      6.76 o 
   0  13   5        2.58       -0.84      1.87 o 
   1  13   5      642.36      640.63     10.23 o 
   2  13   5       85.78       79.03      4.40 o 
   3  13   5        5.40        5.13      2.96 o 
   4  13   5      164.00      169.08     13.45 o 
   5  13   5       46.47       46.13      4.85 o 
   6  13   5        7.24        9.01      3.88 o 
   7  13   5       10.31        5.68      3.37 o 
   8  13   5        9.35       11.13      3.94 o 
 -10  14   5        3.85        3.46      4.07 o 
  -9  14   5        6.87       12.87      5.36 o 
  -8  14   5       81.38       92.20      6.58 o 
  -7  14   5        0.46        4.30      3.37 o 
  -6  14   5        5.65        2.74      3.16 o 
  -5  14   5      100.66       75.53      5.64 o 
  -4  14   5      911.97      865.80     19.08 o 
  -3  14   5        9.88       11.63      2.68 o 
  -2  14   5      116.52      100.54      4.27 o 
  -1  14   5      852.85      866.27     13.20 o 
   0  14   5       37.05       28.36      2.61 o 
   1  14   5      270.35      288.33      6.44 o 
   2  14   5      848.08      917.41     15.93 o 
   3  14   5      531.96      573.41     13.33 o 
   4  14   5       46.83       32.95      5.42 o 
   5  14   5       23.21       22.75      4.28 o 
   6  14   5       11.76       19.64      4.11 o 
   7  14   5        2.19        3.45      3.79 o 
   8  14   5       27.35       34.36      4.80 o 
  -9  15   5        2.83        0.34      3.85 o 
  -8  15   5       21.87       16.46      4.89 o 
  -7  15   5       42.06       43.20      5.02 o 
  -6  15   5       19.12        9.61      6.78 o 
  -5  15   5      160.36      187.00      8.18 o 
  -4  15   5      133.91      137.17      7.71 o 
  -3  15   5       14.91       15.71      2.84 o 
  -2  15   5      239.78      224.91      6.20 o 
  -1  15   5      135.07      126.71      6.31 o 
   0  15   5      140.86      153.55      5.25 o 
   1  15   5     2200.60     2282.99     32.50 o 
   2  15   5      204.12      220.98      8.55 o 
   3  15   5      386.40      406.71     11.09 o 
   4  15   5       25.39       20.94      4.25 o 
   5  15   5        0.10       -2.25      3.25 o 
   6  15   5       26.15       26.58      4.59 o 
   7  15   5       57.47       55.12      5.93 o 
   8  15   5        0.59       -2.52      3.61 o 
  -9  16   5       17.83       15.36      4.58 o 
  -8  16   5        5.14        5.37      4.21 o 
  -7  16   5       25.84       26.56      4.80 o 
  -6  16   5       47.91       50.16      5.33 o 
  -5  16   5       15.01       11.77      3.57 o 
  -4  16   5       11.29        8.33      3.68 o 
  -3  16   5      308.44      330.91      8.59 o 
  -2  16   5      521.77      525.78     10.92 o 
  -1  16   5       47.04       46.43      3.35 o 
   0  16   5      817.93      843.46     13.32 o 
   1  16   5       53.81       42.96      3.98 o 
   2  16   5      204.56      219.87     13.83 o 
   3  16   5       25.59       21.13      4.44 o 
   4  16   5       78.03       84.89      6.59 o 
   5  16   5       17.79       16.36      4.31 o 
   6  16   5        1.58       -3.53      3.53 o 
   7  16   5        0.75        5.94      4.42 o 
  -9  17   5        3.17        5.93      4.90 o 
  -8  17   5       14.93        9.91      4.44 o 
  -7  17   5       34.09       32.75      5.16 o 
  -6  17   5        3.80       -0.63      3.37 o 
  -5  17   5       43.84       43.97      8.34 o 
  -4  17   5      179.78      207.14      9.09 o 
  -3  17   5        0.03       -1.51      2.92 o 
  -2  17   5      151.28      157.62      7.94 o 
  -1  17   5        2.65       -0.51      2.24 o 
   0  17   5       93.56       98.47      4.45 o 
   1  17   5      480.35      476.71     12.45 o 
   2  17   5      124.08      123.09      7.74 o 
   3  17   5      124.80      119.20      7.83 o 
   4  17   5        0.14       -0.59      3.66 o 
   5  17   5        3.82       11.62      4.28 o 
   6  17   5       70.28       72.08      6.94 o 
   7  17   5        0.42        1.73      4.35 o 
  -8  18   5       36.13       36.50      5.64 o 
  -7  18   5        6.31        2.62      4.12 o 
  -6  18   5       11.98        8.62      4.11 o 
  -5  18   5        0.03       -0.96      3.37 o 
  -4  18   5       17.97       11.57      3.96 o 
  -3  18   5       54.72       57.42      4.66 o 
  -2  18   5       66.66       63.61      4.37 o 
  -1  18   5      330.13      361.50      9.04 o 
   0  18   5       66.78       61.97      4.57 o 
   1  18   5       98.97       79.21      5.76 o 
   2  18   5       20.36       13.49      3.95 o 
   3  18   5      451.03      483.64     15.19 o 
   4  18   5       58.46       52.05      6.20 o 
   5  18   5       61.05       56.11      6.23 o 
   6  18   5        0.11        2.14      4.28 o 
  -8  19   5        8.18        7.40      4.70 o 
  -7  19   5        5.19        2.43      4.21 o 
  -6  19   5       13.80        8.62      5.44 o 
  -5  19   5       10.68        4.93      3.97 o 
  -4  19   5      100.12      103.51      7.21 o 
  -3  19   5       75.56       77.76      5.40 o 
  -2  19   5       49.40       36.92      3.88 o 
  -1  19   5       43.14       43.55      3.94 o 
   0  19   5        3.38        0.38      3.68 o 
   1  19   5      231.87      281.30     13.61 o 
   2  19   5        7.94        1.27      4.05 o 
   3  19   5      112.67      123.28      8.34 o 
   4  19   5        3.08        0.25      4.11 o 
   5  19   5       39.72       37.02      5.95 o 
   6  19   5        5.64        9.68      4.77 o 
  -7  20   5       21.76       25.79      5.25 o 
  -6  20   5       26.95       37.08      5.72 o 
  -5  20   5       38.41       32.45      5.49 o 
  -4  20   5        0.08        4.43      3.97 o 
  -3  20   5        4.00        1.90      4.69 o 
  -2  20   5      273.28      304.36      9.74 o 
  -1  20   5        4.23        5.99      3.56 o 
   0  20   5      100.26       90.63      7.43 o 
   1  20   5       47.68       50.29      5.51 o 
   2  20   5       28.21       17.75      4.96 o 
   3  20   5        0.98       -2.99      4.08 o 
   4  20   5       11.35       13.46      4.90 o 
   5  20   5       14.33       11.56      5.02 o 
  -6  21   5        3.53        3.28      7.07 o 
  -5  21   5       55.63       57.15      6.53 o 
  -4  21   5       13.23       10.90      4.47 o 
  -3  21   5        0.16        2.80      3.89 o 
  -2  21   5        9.46        2.72      4.20 o 
  -1  21   5      102.07      102.77      8.13 o 
   0  21   5        6.33        4.97      4.40 o 
   1  21   5       77.38       75.49      7.35 o 
   2  21   5       19.66       21.08      5.11 o 
   3  21   5       33.90       30.39      5.78 o 
   4  21   5        4.38        5.28      4.93 o 
   5  21   5       10.41        5.08      6.22 o 
  -5  22   5        0.77        2.78      5.06 o 
  -4  22   5       87.42      116.91     10.68 o 
  -3  22   5       43.20       44.78      5.98 o 
  -2  22   5       23.23       33.79      5.72 o 
  -1  22   5       75.99       67.53      8.71 o 
   0  22   5       18.37       12.99      4.93 o 
   1  22   5       23.21       23.63      6.50 o 
   2  22   5        0.00       -5.23      5.23 o 
   3  22   5       40.89       43.09      6.53 o 
   4  22   5        8.13       12.52      5.20 o 
  -4  23   5       61.86       67.19      7.06 o 
  -3  23   5        1.12       -1.23      5.51 o 
  -2  23   5        1.29        4.69      8.61 o 
  -1  23   5        1.64       -1.87      5.39 o 
   0  23   5       13.82       13.53      6.29 o 
   1  23   5        1.49       -1.00      6.65 o 
   2  23   5       30.07       25.76      7.13 o 
   3  23   5        0.00        4.01      5.87 o 
  -3  24   5        9.54        5.87      9.39 o 
  -2  24   5        4.80       -4.30      8.61 o 
  -1  24   5        0.67       -3.64      5.67 o 
   0  24   5       20.97       34.04     10.56 o 
   1  24   5       13.57       14.38      6.77 o 
 -12   0   6       53.05       50.47     11.74 o 
 -10   0   6        0.02       -2.53      2.53 o 
  -8   0   6      245.82      219.26      9.45 o 
  -6   0   6       69.39       57.85      4.69 o 
  -4   0   6      139.94      231.73      4.71 o 
  -2   0   6     3359.54     3507.28     43.68 o 
   0   0   6     8336.57     7973.00    154.92 o 
   2   0   6    10936.70    11861.37    229.05 o 
   4   0   6       25.53       20.14      2.81 o 
   6   0   6      202.72      226.55      9.52 o 
   8   0   6       19.53       19.71      4.70 o 
  10   0   6       66.04       77.85     11.35 o 
 -12   1   6        3.09        4.17      5.79 o 
 -11   1   6       14.23       13.37      3.26 o 
 -10   1   6       92.99       84.17      8.87 o 
  -9   1   6        7.67        6.17      1.55 o 
  -8   1   6        5.58        7.09      1.43 o 
  -7   1   6        0.24       -1.29      1.31 o 
  -6   1   6       87.03       88.90      2.75 o 
  -5   1   6        1.56       -0.04      0.93 o 
  -4   1   6       41.40       48.95      1.47 o 
  -3   1   6     2518.34     2594.38     22.99 o 
  -2   1   6      711.64      643.02      8.17 o 
  -1   1   6      453.84      352.74      6.30 o 
   0   1   6     2511.27     2785.63     40.05 o 
   1   1   6      981.35      983.38     16.04 o 
   2   1   6       46.98       19.20      2.58 o 
   3   1   6       26.10       27.90      1.80 o 
   4   1   6      124.85      127.20      3.58 o 
   5   1   6      985.75      960.49     16.22 o 
   6   1   6      139.61      138.94      5.42 o 
   7   1   6       23.84       22.27      3.22 o 
   8   1   6        3.19        3.24      2.78 o 
   9   1   6       26.90       31.27      4.74 o 
  10   1   6       22.63       20.45      8.22 o 
 -12   2   6        7.17        7.52      3.27 o 
 -11   2   6        7.23        4.63      3.27 o 
 -10   2   6        6.94        0.88      3.14 o 
  -9   2   6       25.25       17.33      1.84 o 
  -8   2   6        0.25        0.90      1.26 o 
  -7   2   6      165.52      156.35      3.41 o 
  -6   2   6      531.82      507.36      6.90 o 
  -5   2   6       66.29       64.29      2.40 o 
  -4   2   6      455.48      496.16      5.83 o 
  -3   2   6        5.11       18.92      1.09 o 
  -2   2   6      532.48      617.89      7.37 o 
  -1   2   6     1384.92     1376.17     18.61 o 
   0   2   6      698.45      782.37     11.90 o 
   1   2   6      207.30      190.05      5.23 o 
   2   2   6     2370.84     2376.00     35.06 o 
   3   2   6      688.27      672.13      9.20 o 
   4   2   6      315.92      326.12      5.23 o 
   5   2   6      458.19      457.79     11.16 o 
   6   2   6        4.35        0.50      2.13 o 
   7   2   6      218.25      219.21      7.08 o 
   8   2   6       11.10       13.45      3.75 o 
   9   2   6        2.42        2.91      3.68 o 
  10   2   6        3.44        2.81      5.11 o 
 -12   3   6       56.50       54.74      4.79 o 
 -11   3   6        0.22       -0.06      3.39 o 
 -10   3   6      196.15      177.87      7.63 o 
  -9   3   6      114.81      107.79      3.65 o 
  -8   3   6      297.95      310.51      5.70 o 
  -7   3   6       88.84       77.71      2.89 o 
  -6   3   6       18.99        9.86      1.41 o 
  -5   3   6      761.69      741.87     11.04 o 
  -4   3   6     3090.19     3196.96     39.37 o 
  -3   3   6      342.96      360.88      4.97 o 
  -2   3   6      410.98      412.96      5.50 o 
  -1   3   6      209.50      212.61      4.72 o 
   0   3   6     1815.73     1836.12     22.32 o 
   1   3   6     1276.55     1236.75     19.66 o 
   2   3   6      370.94      345.65      9.09 o 
   3   3   6        4.27       -1.16      1.49 o 
   4   3   6      308.33      304.15      5.33 o 
   5   3   6        1.10        0.67      2.28 o 
   6   3   6        0.05       -1.26      2.03 o 
   7   3   6      283.91      294.61      9.66 o 
   8   3   6        0.00        0.26      3.16 o 
   9   3   6        2.86        2.02      3.68 o 
  10   3   6       82.81       81.45      9.39 o 
 -12   4   6       27.75       24.82      5.67 o 
 -11   4   6       84.52       81.64      5.93 o 
 -10   4   6        0.04       -3.29      3.29 o 
  -9   4   6      177.75      172.83      4.63 o 
  -8   4   6       10.45        6.03      1.74 o 
  -7   4   6     2359.10     2362.29     30.64 o 
  -6   4   6       38.92       30.17      2.02 o 
  -5   4   6      926.35     1006.09     15.97 o 
  -4   4   6      780.96      807.10      8.42 o 
  -3   4   6       12.53        6.71      1.04 o 
  -2   4   6       15.56       16.32      1.29 o 
  -1   4   6       28.97       32.55      2.02 o 
   0   4   6     7015.15     7316.23     89.57 o 
   1   4   6       69.26       45.37      1.81 o 
   2   4   6     1682.69     1730.04     26.50 o 
   3   4   6      253.33      233.58      4.71 o 
   4   4   6      165.17      182.37      4.33 o 
   5   4   6       39.11       25.29      6.65 o 
   6   4   6        1.05        2.28      2.10 o 
   7   4   6       76.03       81.76      5.78 o 
   8   4   6       34.78       31.62      4.58 o 
   9   4   6      147.15      185.66      9.27 o 
 -12   5   6        9.03        7.04      5.48 o 
 -11   5   6       25.01       20.08      4.73 o 
 -10   5   6      106.50      109.49      7.80 o 
  -9   5   6       95.99       93.89      4.03 o 
  -8   5   6       24.47       13.90      2.09 o 
  -7   5   6       97.93       99.54      3.95 o 
  -6   5   6        2.80        4.64      1.59 o 
  -5   5   6      136.32      114.45      3.54 o 
  -4   5   6     1079.07     1195.79     13.88 o 
  -3   5   6     1814.79     1964.52     20.28 o 
  -2   5   6     6498.10     7132.78     73.13 o 
  -1   5   6      408.64      403.68      6.38 o 
   0   5   6     1776.85     1860.28     24.90 o 
   1   5   6      374.82      372.40      6.62 o 
   2   5   6      332.30      372.03      7.27 o 
   3   5   6      489.00      453.13      8.49 o 
   4   5   6       13.45        9.26      1.62 o 
   5   5   6      435.86      408.57     10.05 o 
   6   5   6      170.10      192.11      7.06 o 
   7   5   6      161.88      166.11      7.81 o 
   8   5   6        0.22        0.19      3.46 o 
   9   5   6        2.73        3.64      3.94 o 
 -11   6   6        0.02       -2.93      5.48 o 
 -10   6   6        2.75        1.42      2.40 o 
  -9   6   6       13.96       11.59      2.63 o 
  -8   6   6       12.03       13.36      2.18 o 
  -7   6   6      905.17      918.36     18.29 o 
  -6   6   6     1462.88     1520.37     23.41 o 
  -5   6   6       99.85       94.21      3.24 o 
  -4   6   6      330.45      346.71      5.57 o 
  -3   6   6     1056.32     1171.41     13.06 o 
  -2   6   6     1836.68     1961.80     21.76 o 
  -1   6   6     1063.92     1150.10     14.62 o 
   0   6   6      922.54     1018.83     15.08 o 
   1   6   6     1060.93     1077.94     15.88 o 
   2   6   6      339.24      365.19      6.70 o 
   3   6   6       20.41       11.64      1.95 o 
   4   6   6      218.74      210.69      6.59 o 
   5   6   6       22.90       21.02      2.82 o 
   6   6   6        0.23       -1.47      3.91 o 
   7   6   6       18.60       22.91      4.20 o 
   8   6   6      227.91      230.74      9.74 o 
   9   6   6        8.56        5.40      3.99 o 
 -11   7   6        2.71       -4.03      4.03 o 
 -10   7   6       42.45       40.34      3.65 o 
  -9   7   6      237.87      263.94      9.01 o 
  -8   7   6       30.75       28.03      3.29 o 
  -7   7   6       69.28       60.27      6.49 o 
  -6   7   6      405.35      386.25      8.59 o 
  -5   7   6     1726.69     1743.64     21.61 o 
  -4   7   6     4548.97     4771.57     49.94 o 
  -3   7   6      258.64      248.89      5.32 o 
  -2   7   6       25.98       22.58      1.66 o 
  -1   7   6      191.66      209.08      4.41 o 
   0   7   6      163.15      173.60      4.79 o 
   1   7   6      595.89      661.29     11.08 o 
   2   7   6      131.90      144.84      4.18 o 
   3   7   6       80.71       89.49      3.99 o 
   4   7   6       78.83       60.95      4.06 o 
   5   7   6      516.30      528.50     13.93 o 
   6   7   6      103.91       66.49      5.27 o 
   7   7   6      113.61      113.44      5.93 o 
   8   7   6       40.78       28.99      3.99 o 
   9   7   6        1.29       -2.38      3.75 o 
 -11   8   6       17.35       16.65      5.39 o 
 -10   8   6        0.85        3.77      2.68 o 
  -9   8   6       63.47       65.39      8.96 o 
  -8   8   6       61.70       45.53      4.06 o 
  -7   8   6     1166.07     1146.63     22.44 o 
  -6   8   6        5.97        3.91      2.42 o 
  -5   8   6      489.84      533.09     10.38 o 
  -4   8   6       53.00       69.27      3.29 o 
  -3   8   6       88.96       83.21      2.98 o 
  -2   8   6       29.96       35.38      2.24 o 
  -1   8   6        4.27       -0.27      1.20 o 
   0   8   6        0.31       -1.07      1.07 o 
   1   8   6     1542.11     1604.92     22.63 o 
   2   8   6        7.00        6.94      1.94 o 
   3   8   6      199.23      221.57      5.46 o 
   4   8   6       71.61       63.15      4.20 o 
   5   8   6      266.20      272.46     13.42 o 
   6   8   6      120.24      127.50      6.95 o 
   7   8   6      104.52      110.58      6.44 o 
   8   8   6        0.91        1.41      3.12 o 
   9   8   6       33.72       45.14      5.62 o 
 -11   9   6        8.26        5.81      3.04 o 
 -10   9   6       20.78       19.22      3.44 o 
  -9   9   6       64.05       57.78      4.63 o 
  -8   9   6       19.06       20.28      3.50 o 
  -7   9   6        0.57       -0.68      2.92 o 
  -6   9   6       90.07       81.65      5.17 o 
  -5   9   6       15.72        7.47      2.60 o 
  -4   9   6      930.99      931.80     12.00 o 
  -3   9   6      356.02      363.41      6.22 o 
  -2   9   6       78.39       58.97      2.67 o 
  -1   9   6     1075.49     1127.72     14.90 o 
   0   9   6        0.17       -1.10      1.10 o 
   1   9   6       11.96       10.04      2.05 o 
   2   9   6       49.72       38.40      2.93 o 
   3   9   6      932.48      985.43     14.25 o 
   4   9   6      634.72      643.55     15.56 o 
   5   9   6       18.90       15.87      3.83 o 
   6   9   6      132.98      136.49      7.76 o 
   7   9   6       88.58       77.27      5.32 o 
   8   9   6        1.59       -1.11      3.02 o 
   9   9   6        0.39       -0.64      3.91 o 
 -11  10   6        1.51        1.20      3.23 o 
 -10  10   6        0.07       -2.77      3.02 o 
  -9  10   6       15.65       13.82      3.45 o 
  -8  10   6       94.06       80.16      5.31 o 
  -7  10   6       22.60       23.84      4.42 o 
  -6  10   6      451.49      492.84     19.06 o 
  -5  10   6     1748.26     1736.77     31.45 o 
  -4  10   6        8.11        6.52      1.84 o 
  -3  10   6      813.85      841.36     11.28 o 
  -2  10   6      103.26       84.67      3.73 o 
  -1  10   6        4.19        2.22      1.43 o 
   0  10   6        0.47       -0.73      1.22 o 
   1  10   6      284.76      285.15      6.92 o 
   2  10   6       50.21       51.39      3.39 o 
   3  10   6       56.11       52.87      3.92 o 
   4  10   6        0.46       -3.15      3.15 o 
   5  10   6      349.64      321.91     10.67 o 
   6  10   6       39.58       23.70      4.05 o 
   7  10   6      173.74      186.11      7.71 o 
   8  10   6       16.47       11.57      3.66 o 
   9  10   6        0.27       -3.64      3.99 o 
 -11  11   6       65.09       70.61      5.68 o 
 -10  11   6        0.10       -4.94      4.94 o 
  -9  11   6       22.58       22.45      3.92 o 
  -8  11   6       24.00       27.47      4.08 o 
  -7  11   6       48.73       39.13      4.40 o 
  -6  11   6        5.64       -1.05      5.93 o 
  -5  11   6      264.22      277.08     11.83 o 
  -4  11   6      102.44       91.27      4.23 o 
  -3  11   6      965.44      990.77     14.03 o 
  -2  11   6      133.48      128.28      4.21 o 
  -1  11   6        4.12        5.38      1.61 o 
   0  11   6      347.60      320.44      6.22 o 
   1  11   6        4.80        1.32      1.99 o 
   2  11   6      147.96      171.42      6.11 o 
   3  11   6     1445.29     1523.98     25.56 o 
   4  11   6      190.38      201.50      8.53 o 
   5  11   6        7.98        9.78      3.60 o 
   6  11   6       47.80       43.95      5.66 o 
   7  11   6        2.59        0.52      4.46 o 
   8  11   6       21.55       21.91      4.12 o 
 -10  12   6        0.01       -1.16      3.49 o 
  -9  12   6       26.42       27.11      4.42 o 
  -8  12   6        1.44       -1.24      3.18 o 
  -7  12   6       47.01       41.71      4.65 o 
  -6  12   6       65.25       70.20      5.32 o 
  -5  12   6        6.50       -1.35      3.23 o 
  -4  12   6      138.90      146.27      5.37 o 
  -3  12   6      525.57      545.71      9.44 o 
  -2  12   6       43.38       31.68      2.56 o 
  -1  12   6      169.27      187.75      5.06 o 
   0  12   6     2014.84     2095.46     27.85 o 
   1  12   6       32.73       24.01      2.96 o 
   2  12   6     1538.66     1485.80     22.38 o 
   3  12   6       51.68       57.28      4.64 o 
   4  12   6      464.06      488.62     13.69 o 
   5  12   6        3.03        3.05      3.31 o 
   6  12   6      134.70      149.03      7.97 o 
   7  12   6       31.50       28.98      4.79 o 
   8  12   6        0.34        0.74      3.40 o 
 -10  13   6        5.48        2.17      3.79 o 
  -9  13   6       34.26       34.00      4.89 o 
  -8  13   6        7.08        4.76      3.66 o 
  -7  13   6       67.47       67.74      5.57 o 
  -6  13   6      133.97      133.65     11.01 o 
  -5  13   6        1.28       -3.64      3.64 o 
  -4  13   6       50.84       52.60      3.70 o 
  -3  13   6       44.07       30.56      3.10 o 
  -2  13   6     1497.83     1483.54     19.85 o 
  -1  13   6      145.90      125.99      5.22 o 
   0  13   6      425.41      398.27     10.18 o 
   1  13   6        0.99        0.26      2.53 o 
   2  13   6     1273.17     1347.70     21.08 o 
   3  13   6      359.34      377.87     10.54 o 
   4  13   6      368.13      374.28     12.08 o 
   5  13   6       73.30       59.74      5.48 o 
   6  13   6        0.71       -0.93      3.43 o 
   7  13   6       12.54       14.44      4.34 o 
   8  13   6        0.06       -2.89      3.51 o 
 -10  14   6       25.16       21.72      4.72 o 
  -9  14   6       12.62       15.40      4.46 o 
  -8  14   6       42.05       35.75      4.83 o 
  -7  14   6        0.13       -3.22      3.22 o 
  -6  14   6        8.38       -1.74      3.18 o 
  -5  14   6      122.38      135.25      7.37 o 
  -4  14   6      208.91      208.99      7.85 o 
  -3  14   6       27.01       19.96      2.88 o 
  -2  14   6       90.44       75.69      3.77 o 
  -1  14   6       57.87       49.68      3.13 o 
   0  14   6      115.86      126.53      5.48 o 
   1  14   6      601.41      616.80     12.42 o 
   2  14   6        0.12       -2.04      3.67 o 
   3  14   6      177.30      170.55      8.70 o 
   4  14   6      178.62      181.18      8.86 o 
   5  14   6       80.99      100.46      7.54 o 
   6  14   6       11.11        3.97      3.67 o 
   7  14   6        5.94        4.67      4.12 o 
   8  14   6       11.69       12.84      4.94 o 
  -9  15   6       73.44       94.24      7.18 o 
  -8  15   6      124.85      116.06     10.64 o 
  -7  15   6       28.37       41.65      5.16 o 
  -6  15   6        0.00       -1.78      3.22 o 
  -5  15   6       74.23       52.15      4.96 o 
  -4  15   6      562.00      577.68     13.27 o 
  -3  15   6      205.44      212.74      6.85 o 
  -2  15   6        3.33        0.57      2.26 o 
  -1  15   6       62.49       58.86      3.44 o 
   0  15   6        0.80       -2.80      2.80 o 
   1  15   6       59.29       47.09      4.12 o 
   2  15   6       52.04       41.65      4.60 o 
   3  15   6      106.99      102.51      6.99 o 
   4  15   6       27.86       28.73      4.74 o 
   5  15   6        1.67        5.77      3.68 o 
   6  15   6        2.98        1.42      3.90 o 
   7  15   6       50.20       52.91      6.07 o 
  -9  16   6        9.89        9.76      4.37 o 
  -8  16   6        3.82        6.05      4.08 o 
  -7  16   6      214.29      223.28      9.78 o 
  -6  16   6       73.79       69.59      6.00 o 
  -5  16   6        2.87        5.83      3.46 o 
  -4  16   6       45.31       40.75      4.24 o 
  -3  16   6      795.52      786.50     14.34 o 
  -2  16   6       35.16       34.83      3.55 o 
  -1  16   6        8.37        0.75      2.33 o 
   0  16   6        0.31       -2.48      2.48 o 
   1  16   6       13.07        6.74      3.09 o 
   2  16   6      429.94      437.91     12.02 o 
   3  16   6       64.47       64.98      7.39 o 
   4  16   6      101.69      100.50      7.30 o 
   5  16   6       13.42       15.24      4.36 o 
   6  16   6        7.79        6.04      4.03 o 
   7  16   6       23.28       23.03      5.13 o 
  -9  17   6       53.74       55.29      7.51 o 
  -8  17   6       93.36       93.90      8.67 o 
  -7  17   6        7.47        6.83      4.14 o 
  -6  17   6        0.10        2.67      3.60 o 
  -5  17   6       96.50       97.56      6.75 o 
  -4  17   6       77.76       79.71      5.26 o 
  -3  17   6        8.01        6.29      3.06 o 
  -2  17   6        5.69        1.43      2.75 o 
  -1  17   6       12.59        1.17      2.62 o 
   0  17   6      149.54      142.71      6.66 o 
   1  17   6       12.67        5.81      3.44 o 
   2  17   6      323.61      350.52     12.48 o 
   3  17   6        0.09       -3.73      3.73 o 
   4  17   6       41.13       39.34      5.57 o 
   5  17   6       74.91       69.55      6.77 o 
   6  17   6       23.46       19.52      5.03 o 
  -8  18   6       16.45       23.11      5.17 o 
  -7  18   6        0.07       -2.24      3.85 o 
  -6  18   6      119.68      148.86     10.19 o 
  -5  18   6        2.26        4.52      3.79 o 
  -4  18   6        7.32        3.56      3.56 o 
  -3  18   6        4.62        5.30      4.17 o 
  -2  18   6      107.41      107.84      5.41 o 
  -1  18   6        0.56       -3.03      3.03 o 
   0  18   6       10.67        7.37      3.18 o 
   1  18   6        7.88        1.37      3.47 o 
   2  18   6        1.47       -2.46      3.97 o 
   3  18   6        0.00        0.66      4.12 o 
   4  18   6       24.52       20.77      5.11 o 
   5  18   6        1.77        3.38      4.34 o 
   6  18   6       19.86       22.44      5.39 o 
  -7  19   6        0.05       -3.83      3.83 o 
  -6  19   6        4.83        9.16      4.28 o 
  -5  19   6       10.31        4.20      4.02 o 
  -4  19   6      118.33      124.35      9.76 o 
  -3  19   6        8.14       14.62      5.14 o 
  -2  19   6        0.42       -2.24      2.63 o 
  -1  19   6       15.07        8.65      3.64 o 
   0  19   6        0.24       -3.83      3.83 o 
   1  19   6       85.18       76.24      6.08 o 
   2  19   6        0.06       -3.97      3.97 o 
   3  19   6       56.72       50.78      6.23 o 
   4  19   6       11.30       -1.09      4.31 o 
   5  19   6       10.13        7.80      4.88 o 
  -7  20   6       20.82       31.78      5.68 o 
  -6  20   6        3.64       11.46      4.71 o 
  -5  20   6       16.41       16.29      4.77 o 
  -4  20   6       21.11       21.14      4.87 o 
  -3  20   6        1.51        2.65      4.15 o 
  -2  20   6       63.90       56.28      6.39 o 
  -1  20   6       29.04       29.51      4.64 o 
   0  20   6       61.76       73.07      7.03 o 
   1  20   6       44.45       45.67      6.17 o 
   2  20   6        0.34        0.76      4.20 o 
   3  20   6        0.45       -4.03      4.03 o 
   4  20   6       28.90       42.10      6.36 o 
   5  20   6       10.75        2.85      4.83 o 
  -6  21   6        5.16       11.89      4.96 o 
  -5  21   6       12.97       20.79      5.03 o 
  -4  21   6       46.04       51.55      7.21 o 
  -3  21   6       20.67       21.82      5.16 o 
  -2  21   6       63.20       64.17      6.77 o 
  -1  21   6        5.99        1.53      4.44 o 
   0  21   6       88.31       80.44      7.45 o 
   1  21   6        2.98        5.94      5.51 o 
   2  21   6       25.66       21.87      6.46 o 
   3  21   6       14.35        2.44      4.75 o 
   4  21   6       20.53       23.22      5.51 o 
  -5  22   6       10.20        6.89      5.29 o 
  -4  22   6       30.84       32.18      5.68 o 
  -3  22   6       56.18       53.04     10.76 o 
  -2  22   6       74.20       73.14      8.96 o 
  -1  22   6        0.38       -5.28      5.28 o 
   0  22   6        3.11       -0.15      4.60 o 
   1  22   6       10.22        4.38      5.79 o 
   2  22   6        1.36       -4.98      4.98 o 
   3  22   6        8.17       11.70      5.10 o 
  -4  23   6        0.09        1.58      5.94 o 
  -3  23   6       20.67       14.08      9.78 o 
  -2  23   6       72.28       85.89      9.91 o 
  -1  23   6       19.02       16.63      7.63 o 
   0  23   6        7.22        5.17      5.97 o 
   1  23   6       10.46       10.49      6.07 o 
   2  23   6       26.86       33.02      7.73 o 
  -2  24   6        3.31        8.22      9.39 o 
  -1  24   6        0.40       -1.51      5.63 o 
 -11   0   7      115.96      120.78      4.94 o 
  -9   0   7        1.16       -1.08      3.13 o 
  -7   0   7      209.24      201.24      6.46 o 
  -5   0   7     1282.76     1340.01     27.77 o 
  -3   0   7      298.03      294.41      5.62 o 
  -1   0   7     3649.20     3789.18     76.07 o 
   1   0   7      357.78      319.90     10.51 o 
   3   0   7        8.50        7.76      2.62 o 
   5   0   7      137.89      177.93      8.18 o 
   7   0   7       13.91       24.34      6.65 o 
   9   0   7      181.31      203.83     16.43 o 
 -12   1   7        4.98       -0.82      5.67 o 
 -11   1   7        2.61        4.21      3.14 o 
 -10   1   7        9.34        5.84      2.33 o 
  -9   1   7        1.21       -1.72      1.72 o 
  -8   1   7      165.67      171.98      4.27 o 
  -7   1   7      658.83      656.68      9.57 o 
  -6   1   7      417.96      424.90      6.92 o 
  -5   1   7       20.31       24.93      1.60 o 
  -4   1   7      156.33      196.06      3.13 o 
  -3   1   7     1176.63     1255.77     13.54 o 
  -2   1   7     2502.73     2581.51     26.29 o 
  -1   1   7     1157.29     1094.35     17.65 o 
   0   1   7        1.66        0.00      1.46 o 
   1   1   7       87.35      112.50      4.47 o 
   2   1   7     2152.39     2348.88     35.11 o 
   3   1   7       34.84       39.41      2.92 o 
   4   1   7      773.00      788.35     11.81 o 
   5   1   7       79.69       62.89      4.31 o 
   6   1   7        2.42       -0.89      2.08 o 
   7   1   7       62.28       61.56      4.31 o 
   8   1   7       55.43       67.72      5.79 o 
   9   1   7       81.38       82.43      8.30 o 
 -12   2   7       33.04       33.68      4.88 o 
 -11   2   7       44.39       43.13      4.65 o 
 -10   2   7      414.62      436.48      9.43 o 
  -9   2   7       40.33       33.93      2.90 o 
  -8   2   7      157.06      145.57      4.34 o 
  -7   2   7        1.92       -1.50      1.50 o 
  -6   2   7      104.79      112.67      3.47 o 
  -5   2   7       38.77       32.57      2.14 o 
  -4   2   7      874.74      877.63      9.76 o 
  -3   2   7        0.05       -0.94      0.94 o 
  -2   2   7      479.29      512.86      7.80 o 
  -1   2   7      277.06      318.06      5.80 o 
   0   2   7      440.89      498.43      9.78 o 
   1   2   7     2122.85     2099.17     31.59 o 
   2   2   7        1.39        4.21      2.09 o 
   3   2   7       42.60       45.78      3.08 o 
   4   2   7       13.44        5.65      1.69 o 
   5   2   7       17.20       11.45      2.93 o 
   6   2   7      344.11      395.26     10.22 o 
   7   2   7        4.95        1.39      2.66 o 
   8   2   7       30.47       22.69      4.36 o 
   9   2   7       32.73       34.01      5.19 o 
 -12   3   7       10.64       10.24      3.67 o 
 -11   3   7        5.47        7.76      3.54 o 
 -10   3   7       11.49        6.04      3.56 o 
  -9   3   7      106.32       98.43      4.53 o 
  -8   3   7        2.65        2.74      1.79 o 
  -7   3   7      512.66      543.42      8.69 o 
  -6   3   7       11.24       13.18      1.74 o 
  -5   3   7        1.19       -0.90      0.90 o 
  -4   3   7       21.88       12.37      1.09 o 
  -3   3   7     1717.29     1733.01     18.15 o 
  -2   3   7      115.10       95.02      3.21 o 
  -1   3   7      699.16      816.94     17.26 o 
   0   3   7      262.99      226.49      6.61 o 
   1   3   7        0.09       -1.76      1.76 o 
   2   3   7       12.48       17.99      2.38 o 
   3   3   7      372.21      410.90     11.44 o 
   4   3   7      260.71      272.94      6.11 o 
   5   3   7      476.85      489.46     14.12 o 
   6   3   7       29.64       27.38      3.14 o 
   7   3   7      180.56      193.13     11.65 o 
   8   3   7       48.70       41.48      5.12 o 
   9   3   7        2.69        7.43      4.51 o 
 -12   4   7       20.77       19.17      4.78 o 
 -11   4   7       62.28       46.50      8.41 o 
 -10   4   7       17.27       11.15      2.73 o 
  -9   4   7        6.04        3.65      2.42 o 
  -8   4   7      302.56      301.21      8.41 o 
  -7   4   7       12.59        5.76      1.92 o 
  -6   4   7        0.06       -0.34      1.50 o 
  -5   4   7     1042.60     1172.07     14.76 o 
  -4   4   7        0.25       -0.06      0.92 o 
  -3   4   7       18.10        5.53      1.20 o 
  -2   4   7       10.65       -1.04      1.04 o 
  -1   4   7     1210.16     1269.78     17.98 o 
   0   4   7      811.53      845.19     11.89 o 
   1   4   7     1062.16     1158.64     19.17 o 
   2   4   7      194.21      179.59      5.67 o 
   3   4   7       22.75       25.53      2.00 o 
   4   4   7      708.99      702.37     12.69 o 
   5   4   7       26.77       17.54      3.13 o 
   6   4   7       65.91       64.53      6.50 o 
   7   4   7        9.91       13.83      3.91 o 
   8   4   7       43.25       48.20      5.41 o 
   9   4   7       81.16       81.32      6.84 o 
 -11   5   7        7.26        8.84      4.32 o 
 -10   5   7        8.43       11.41      2.70 o 
  -9   5   7       25.11       15.86      2.93 o 
  -8   5   7       15.12       19.95      2.46 o 
  -7   5   7      207.73      206.88      5.94 o 
  -6   5   7      718.84      754.58     13.22 o 
  -5   5   7      385.39      383.63      6.01 o 
  -4   5   7       11.48        3.98      1.22 o 
  -3   5   7      223.33      211.82      4.06 o 
  -2   5   7       49.45       50.37      2.33 o 
  -1   5   7      160.57      181.93      6.38 o 
   0   5   7      117.79      109.33      3.87 o 
   1   5   7      302.97      310.43      5.15 o 
   2   5   7       74.07       97.44      3.88 o 
   3   5   7      160.32      166.35      5.76 o 
   4   5   7       45.55       40.25      2.79 o 
   5   5   7      323.04      308.77     12.45 o 
   6   5   7      207.77      239.11     11.18 o 
   7   5   7        7.47        3.87      3.60 o 
   8   5   7        0.03       -3.43      3.43 o 
   9   5   7       24.44       34.27      5.38 o 
 -11   6   7        8.95        6.50      2.58 o 
 -10   6   7        5.03        4.91      2.62 o 
  -9   6   7        0.30        1.10      2.38 o 
  -8   6   7        0.01        2.44      2.50 o 
  -7   6   7       13.35       14.43      2.43 o 
  -6   6   7       28.54       34.78      3.01 o 
  -5   6   7      521.11      527.15      8.29 o 
  -4   6   7       54.88       41.92      2.04 o 
  -3   6   7     3171.69     3147.24     33.77 o 
  -2   6   7       54.80       37.53      2.10 o 
  -1   6   7      205.43      188.61      4.21 o 
   0   6   7       17.98       23.68      2.24 o 
   1   6   7      945.34      944.05     13.28 o 
   2   6   7       25.11       23.53      2.31 o 
   3   6   7      674.49      671.81     11.66 o 
   4   6   7       74.96       52.19      3.94 o 
   5   6   7        0.00       -3.51      4.89 o 
   6   6   7       15.69        9.43      4.40 o 
   7   6   7       55.55       51.93      5.41 o 
   8   6   7       14.59       13.55      3.60 o 
   9   6   7       28.67       30.39      5.17 o 
 -11   7   7        0.52        1.66      2.70 o 
 -10   7   7        0.04        0.50      2.59 o 
  -9   7   7        0.27       -2.50      2.50 o 
  -8   7   7       35.25       37.11      3.72 o 
  -7   7   7      401.11      389.34     10.61 o 
  -6   7   7      401.90      419.69      9.26 o 
  -5   7   7      678.45      675.76      8.98 o 
  -4   7   7      343.19      309.47      5.26 o 
  -3   7   7      457.44      452.06      7.01 o 
  -2   7   7      187.54      166.99      4.16 o 
  -1   7   7      704.20      678.95      9.90 o 
   0   7   7      959.09     1046.59     15.91 o 
   1   7   7       17.77        7.59      1.85 o 
   2   7   7       25.82       25.67      2.22 o 
   3   7   7      688.31      722.45     12.47 o 
   4   7   7      175.70      157.80      7.43 o 
   5   7   7      148.06      159.42      7.73 o 
   6   7   7       74.53       64.94      5.49 o 
   7   7   7       56.91       67.54      4.95 o 
   8   7   7      123.12      132.56      6.92 o 
   9   7   7        5.16        4.15      6.21 o 
 -11   8   7        1.37        1.78      2.93 o 
 -10   8   7        6.75        7.00      3.08 o 
  -9   8   7       10.60       14.22      3.91 o 
  -8   8   7      105.85      114.12      6.19 o 
  -7   8   7      308.69      286.68      9.48 o 
  -6   8   7       61.18       64.23      4.62 o 
  -5   8   7     1609.49     1573.96     20.10 o 
  -4   8   7      592.29      553.38      8.22 o 
  -3   8   7      116.66      108.37      3.46 o 
  -2   8   7      427.51      387.84      6.84 o 
  -1   8   7       21.25       26.59      2.30 o 
   0   8   7        7.54       12.24      2.05 o 
   1   8   7      142.17      141.45      7.14 o 
   2   8   7     1150.85     1196.88     16.57 o 
   3   8   7        3.87        3.69      2.17 o 
   4   8   7      725.33      706.95     16.62 o 
   5   8   7      189.17      211.58      8.77 o 
   6   8   7        0.33        0.95      3.28 o 
   7   8   7       63.81       59.83      4.99 o 
   8   8   7        8.03       10.24      3.63 o 
   9   8   7        5.46        7.76      4.44 o 
 -11   9   7        2.62       -2.57      2.95 o 
 -10   9   7       35.48       40.65      4.29 o 
  -9   9   7      133.61      118.10      6.52 o 
  -8   9   7       36.78       38.17      4.10 o 
  -7   9   7      100.05       81.22      5.39 o 
  -6   9   7      640.60      657.63     15.11 o 
  -5   9   7      804.46      769.99     14.16 o 
  -4   9   7      434.45      468.91      7.57 o 
  -3   9   7      391.25      408.83      7.40 o 
  -2   9   7      127.12      125.93      3.88 o 
  -1   9   7        3.01       -1.25      1.25 o 
   0   9   7      362.22      355.12      7.66 o 
   1   9   7      134.73      137.55      4.82 o 
   2   9   7      116.75      128.06      4.99 o 
   3   9   7      174.32      153.62      5.09 o 
   4   9   7      438.55      454.22     18.99 o 
   5   9   7      160.11      124.76      9.21 o 
   6   9   7       48.08       44.24      4.94 o 
   7   9   7       44.27       43.37      4.56 o 
   8   9   7       52.46       58.47      5.18 o 
 -11  10   7        7.89        5.53      3.55 o 
 -10  10   7      115.45      105.10      8.65 o 
  -9  10   7        3.87        1.26      3.02 o 
  -8  10   7       40.02       39.93      4.38 o 
  -7  10   7       30.17       32.01      4.08 o 
  -6  10   7      954.50      947.28     19.85 o 
  -5  10   7      117.50      123.46      5.62 o 
  -4  10   7        6.43        4.73      2.34 o 
  -3  10   7      523.75      506.22      8.62 o 
  -2  10   7      547.70      559.74      9.17 o 
  -1  10   7      127.97      102.29      3.61 o 
   0  10   7      110.95       98.13      3.20 o 
   1  10   7       56.16       50.16      3.39 o 
   2  10   7        0.45       -1.95      1.95 o 
   3  10   7      359.19      348.01      9.52 o 
   4  10   7      116.99      121.58      7.07 o 
   5  10   7       44.05       39.45      4.64 o 
   6  10   7       55.13       52.75      7.82 o 
   7  10   7        0.50       -1.53      3.56 o 
   8  10   7        1.46       -1.42      3.22 o 
 -10  11   7        0.20        3.41      3.42 o 
  -9  11   7       28.32       33.81      4.46 o 
  -8  11   7      262.21      265.16      9.63 o 
  -7  11   7      430.15      434.07     12.37 o 
  -6  11   7      117.32      114.37      6.77 o 
  -5  11   7      313.66      329.02      8.83 o 
  -4  11   7      585.96      599.44     11.04 o 
  -3  11   7      667.74      703.68     11.07 o 
  -2  11   7      180.92      184.10      4.97 o 
  -1  11   7       53.91       43.65      3.20 o 
   0  11   7        1.51       -2.05      2.36 o 
   1  11   7        0.19       -0.88      2.13 o 
   2  11   7        1.74       -4.38      4.38 o 
   3  11   7       93.88       85.59      5.27 o 
   4  11   7        1.88       -3.08      3.08 o 
   5  11   7        1.44        3.72      3.28 o 
   6  11   7       42.48       42.38      5.11 o 
   7  11   7        8.95        9.34      4.07 o 
   8  11   7       26.45       20.28      4.12 o 
 -10  12   7       12.74        8.20      4.61 o 
  -9  12   7      152.82      189.39      8.73 o 
  -8  12   7        0.95        1.98      3.43 o 
  -7  12   7      104.10      106.34      6.61 o 
  -6  12   7        8.48        6.18      3.53 o 
  -5  12   7     1747.08     1775.36     28.33 o 
  -4  12   7        6.24        4.42      2.49 o 
  -3  12   7        9.61        4.78      2.14 o 
  -2  12   7        3.41        1.08      1.91 o 
  -1  12   7        0.02       -2.13      2.13 o 
   0  12   7      261.62      246.90      5.57 o 
   1  12   7      472.95      461.21     10.02 o 
   2  12   7       14.58       10.52      2.96 o 
   3  12   7       92.91       88.11      6.66 o 
   4  12   7       53.93       45.59      5.03 o 
   5  12   7       15.48       11.71      3.96 o 
   6  12   7       12.13       10.82      4.07 o 
   7  12   7       12.56       12.70      4.36 o 
   8  12   7       10.23        7.92      3.85 o 
 -10  13   7        0.06       -0.21      3.76 o 
  -9  13   7       63.27       61.89      5.86 o 
  -8  13   7       88.17      106.91      6.81 o 
  -7  13   7      174.76      192.40      8.74 o 
  -6  13   7       72.49       79.34      5.85 o 
  -5  13   7       76.36       58.41      4.38 o 
  -4  13   7      257.52      255.51      7.99 o 
  -3  13   7      682.73      654.51     12.05 o 
  -2  13   7      194.34      178.53      6.05 o 
  -1  13   7      307.21      279.88      6.43 o 
   0  13   7      282.93      291.96      6.34 o 
   1  13   7       93.99       92.28      4.88 o 
   2  13   7       41.77       43.46      4.40 o 
   3  13   7       70.98       69.86      9.08 o 
   4  13   7       61.67       62.45      5.79 o 
   5  13   7        6.05        5.80      3.66 o 
   6  13   7        0.89        3.15      3.80 o 
   7  13   7        0.16        0.77      3.96 o 
 -10  14   7       28.07       34.28      5.17 o 
  -9  14   7        3.54        5.41      4.08 o 
  -8  14   7        1.10        3.69      3.97 o 
  -7  14   7        3.77        7.31      3.90 o 
  -6  14   7       26.64       21.57      4.05 o 
  -5  14   7       37.92       45.18      4.05 o 
  -4  14   7       33.28       38.77      3.95 o 
  -3  14   7      435.67      448.14      9.75 o 
  -2  14   7      111.35       96.56      4.34 o 
  -1  14   7        8.56        3.34      2.15 o 
   0  14   7      165.33      169.57      6.52 o 
   1  14   7       67.77       55.97      4.24 o 
   2  14   7      277.13      301.59      9.58 o 
   3  14   7       74.76       59.51      5.72 o 
   4  14   7        0.12        0.17      3.67 o 
   5  14   7        5.35        4.97      3.75 o 
   6  14   7       88.07       78.25      6.75 o 
   7  14   7       25.55       20.90      4.94 o 
  -9  15   7        1.84        5.47      6.54 o 
  -8  15   7       10.52       13.60      4.40 o 
  -7  15   7      110.88      125.93      7.83 o 
  -6  15   7       17.97       15.09      3.99 o 
  -5  15   7       43.26       40.21      4.73 o 
  -4  15   7      153.66      172.86      7.02 o 
  -3  15   7       22.09       17.86      3.14 o 
  -2  15   7      109.69       96.80      4.85 o 
  -1  15   7      776.19      775.16     12.67 o 
   0  15   7       85.32       74.14      4.68 o 
   1  15   7      516.35      514.00     11.32 o 
   2  15   7      126.41      118.15      9.32 o 
   3  15   7      187.99      203.40      9.68 o 
   4  15   7       35.17       29.83      4.94 o 
   5  15   7        9.32        5.24      4.11 o 
   6  15   7        1.29       -0.42      4.25 o 
   7  15   7        2.96        4.49      4.40 o 
  -9  16   7       21.13       25.29      5.23 o 
  -8  16   7        4.76        4.57      4.73 o 
  -7  16   7        8.03        7.38      4.05 o 
  -6  16   7       79.71       66.84      6.01 o 
  -5  16   7      183.50      195.84      8.95 o 
  -4  16   7        0.07       -0.26      2.59 o 
  -3  16   7      151.72      111.09      7.50 o 
  -2  16   7      284.49      294.24      8.05 o 
  -1  16   7      228.89      223.90      7.63 o 
   0  16   7       71.39       66.52      4.66 o 
   1  16   7        0.26        2.86      3.47 o 
   2  16   7      343.10      372.22     11.47 o 
   3  16   7       13.36       15.13      4.48 o 
   4  16   7        8.50        4.94      4.03 o 
   5  16   7        0.01       -1.79      3.68 o 
   6  16   7        2.34       -0.09      4.05 o 
  -8  17   7        0.70        2.30      4.19 o 
  -7  17   7        6.46        7.14      3.99 o 
  -6  17   7       13.86       13.23      4.41 o 
  -5  17   7        3.98        1.96      3.61 o 
  -4  17   7        6.83        5.86      3.02 o 
  -3  17   7        1.02       -2.54      2.54 o 
  -2  17   7      134.87      112.41      5.45 o 
  -1  17   7       91.32       86.31      7.51 o 
   0  17   7      337.00      366.10      9.77 o 
   1  17   7       47.10       34.86      4.49 o 
   2  17   7       17.71       10.27      4.57 o 
   3  17   7        4.31        8.09      5.93 o 
   4  17   7       99.43       98.86      7.60 o 
   5  17   7       15.99       15.58      4.83 o 
   6  17   7       16.54       28.59      8.03 o 
  -8  18   7        0.01        0.28      4.86 o 
  -7  18   7        8.89        7.23      4.21 o 
  -6  18   7        9.12        2.58      4.05 o 
  -5  18   7       22.53       11.84      4.11 o 
  -4  18   7       31.91       30.59      3.94 o 
  -3  18   7      242.69      264.87      8.86 o 
  -2  18   7        0.54        0.96      3.18 o 
  -1  18   7      121.28      108.95      6.62 o 
   0  18   7       38.57       34.19      6.58 o 
   1  18   7        5.17        1.95      3.53 o 
   2  18   7        1.15       -1.18      4.08 o 
   3  18   7      174.83      175.64      9.76 o 
   4  18   7        0.00       -1.17      5.26 o 
   5  18   7        5.39        9.58      4.87 o 
  -7  19   7        4.24        2.65      4.21 o 
  -6  19   7       13.41       14.27      4.64 o 
  -5  19   7       31.90       29.70      5.08 o 
  -4  19   7        7.39        6.12      3.48 o 
  -3  19   7        5.21        5.72      3.14 o 
  -2  19   7        4.46        0.27      4.86 o 
  -1  19   7      124.49      109.65      6.73 o 
   0  19   7       27.32       27.08      5.16 o 
   1  19   7      267.14      280.48     10.29 o 
   2  19   7       30.28       35.73      5.70 o 
   3  19   7        3.97        0.96      4.66 o 
   4  19   7        4.44        7.42      4.77 o 
   5  19   7       21.88       20.85      5.64 o 
  -7  20   7       14.47       15.91      5.66 o 
  -6  20   7       28.14       27.81      5.51 o 
  -5  20   7       36.35       31.10      5.38 o 
  -4  20   7       43.96       42.62      5.51 o 
  -3  20   7        0.05       -3.64      3.89 o 
  -2  20   7       24.50       46.29      5.89 o 
  -1  20   7       16.13       12.84      4.82 o 
   0  20   7       10.99       16.64      5.12 o 
   1  20   7       10.95       14.43      5.73 o 
   2  20   7      107.10      109.52      8.38 o 
   3  20   7       10.16        4.14      4.49 o 
   4  20   7       22.77       24.52      5.65 o 
  -6  21   7        1.17       -4.26      4.26 o 
  -5  21   7        0.19       -4.03      4.03 o 
  -4  21   7        5.49        3.52      6.09 o 
  -3  21   7        7.56        8.93      4.77 o 
  -2  21   7        0.94        1.43      4.31 o 
  -1  21   7       58.69       56.38      8.18 o 
   0  21   7       49.46       54.21      7.15 o 
   1  21   7       27.81       37.81      7.13 o 
   2  21   7       38.13       33.06      9.78 o 
   3  21   7        2.96       -1.62      4.37 o 
  -5  22   7        0.23        1.75      4.54 o 
  -4  22   7       37.75       52.82      8.43 o 
  -3  22   7        3.76       -4.15      4.15 o 
  -2  22   7        7.01       10.58      6.22 o 
  -1  22   7       20.72       16.38      6.67 o 
   0  22   7       26.88       23.66      5.76 o 
   1  22   7        8.53        1.57      5.67 o 
   2  22   7        1.13       -2.93      5.53 o 
  -3  23   7        8.73       14.87      9.78 o 
  -2  23   7       17.08       17.69      7.05 o 
  -1  23   7        2.70       -5.28      5.28 o 
   0  23   7       36.14       30.12     10.95 o 
   1  23   7       18.42       18.66      7.05 o 
 -12   0   8       15.27       17.45      3.28 o 
 -10   0   8      209.86      213.08      7.19 o 
  -8   0   8      324.64      297.70     10.43 o 
  -6   0   8     1887.78     1995.68     34.26 o 
  -4   0   8     1418.87     1474.21     20.02 o 
  -2   0   8     2448.66     2384.81     49.79 o 
   0   0   8     2786.01     2899.50     64.55 o 
   2   0   8      539.72      484.76     25.23 o 
   4   0   8      348.90      318.06     17.60 o 
   6   0   8      170.77      163.89      8.91 o 
   8   0   8       93.53       87.63     11.35 o 
 -12   1   8       35.89       38.54      4.25 o 
 -11   1   8        1.84        1.23      2.44 o 
 -10   1   8       12.83       14.81      3.39 o 
  -9   1   8       22.16       21.62      3.39 o 
  -8   1   8        2.84        1.03      1.89 o 
  -7   1   8        5.42        4.27      1.60 o 
  -6   1   8        1.55       -1.29      1.29 o 
  -5   1   8      253.18      250.09      4.40 o 
  -4   1   8     1272.68     1366.15     13.85 o 
  -3   1   8      930.05     1079.39     11.57 o 
  -2   1   8       44.50       44.52      2.36 o 
  -1   1   8      405.60      436.18      9.00 o 
   0   1   8       93.24      107.37      4.64 o 
   1   1   8     1054.62     1112.43     18.83 o 
   2   1   8      301.41      307.72      7.77 o 
   3   1   8      544.84      522.31     10.99 o 
   4   1   8      276.80      256.68     11.06 o 
   5   1   8      141.28      118.17      6.55 o 
   6   1   8      126.94      128.69      5.77 o 
   7   1   8       11.44        9.50      3.94 o 
   8   1   8        8.79        6.94      5.11 o 
   9   1   8       36.56       36.32      6.74 o 
 -12   2   8        3.74        0.20      3.27 o 
 -11   2   8       17.53       20.31      2.86 o 
 -10   2   8        2.91        4.88      2.54 o 
  -9   2   8       82.16       77.56      4.21 o 
  -8   2   8      616.34      609.74     11.90 o 
  -7   2   8       81.51       86.68      3.52 o 
  -6   2   8       52.82       39.57      2.50 o 
  -5   2   8      120.40      106.26      3.13 o 
  -4   2   8        6.45        1.69      1.13 o 
  -3   2   8      826.69      885.02     11.23 o 
  -2   2   8      410.09      382.92      6.65 o 
  -1   2   8        4.85       -1.16      1.16 o 
   0   2   8      334.83      285.79      7.28 o 
   1   2   8      915.97      959.14     16.67 o 
   2   2   8       94.11       94.34      4.49 o 
   3   2   8      207.74      203.97      6.49 o 
   4   2   8       15.60        9.83      4.50 o 
   5   2   8       58.16       52.06      4.22 o 
   6   2   8       18.63       16.94      2.99 o 
   7   2   8        3.35        6.07      3.60 o 
   8   2   8       37.11       40.14      5.49 o 
   9   2   8       70.09       89.32     11.15 o 
 -12   3   8       20.01       19.98      6.26 o 
 -11   3   8       44.18       49.59      5.33 o 
 -10   3   8       54.19       55.08      3.93 o 
  -9   3   8       88.56       85.38      5.04 o 
  -8   3   8       32.61       21.17      3.24 o 
  -7   3   8       60.49       51.52      3.16 o 
  -6   3   8      412.91      394.07      8.46 o 
  -5   3   8       23.73       13.02      1.07 o 
  -4   3   8     2657.36     2760.11     26.20 o 
  -3   3   8        5.52        3.93      1.29 o 
  -2   3   8        6.34        6.52      1.61 o 
  -1   3   8        4.58        9.26      1.53 o 
   0   3   8     1892.03     1967.45     30.17 o 
   1   3   8       56.04       51.70      3.45 o 
   2   3   8      100.97      112.73      4.95 o 
   3   3   8      255.90      245.00      7.12 o 
   4   3   8      857.88      890.05     17.91 o 
   5   3   8      503.46      517.74     12.55 o 
   6   3   8        0.02        0.44      3.05 o 
   7   3   8      159.34      174.68      8.99 o 
   8   3   8        7.97        3.34      3.91 o 
   9   3   8        0.65       -1.23      5.11 o 
 -11   4   8        4.25        5.90      2.65 o 
 -10   4   8       11.71       11.25      2.86 o 
  -9   4   8        7.02        5.46      2.65 o 
  -8   4   8        0.01       -2.23      2.23 o 
  -7   4   8      463.59      461.15      9.63 o 
  -6   4   8      360.36      390.27      8.53 o 
  -5   4   8       18.49       26.64      1.39 o 
  -4   4   8      169.63      151.15      3.25 o 
  -3   4   8     1201.36     1176.95     14.15 o 
  -2   4   8     1178.81     1177.73     17.07 o 
  -1   4   8      204.57      200.96      5.21 o 
   0   4   8     1903.54     1927.85     24.08 o 
   1   4   8       49.55       40.03      3.16 o 
   2   4   8      238.53      216.22      6.59 o 
   3   4   8       67.11       57.57      4.97 o 
   4   4   8        4.87       -0.98      2.81 o 
   5   4   8      181.79      177.03      9.96 o 
   6   4   8       63.40       51.27      9.00 o 
   7   4   8      395.86      424.10     13.02 o 
   8   4   8        0.12       -3.67      3.67 o 
   9   4   8        1.68        3.55      4.41 o 
 -11   5   8        5.28        4.73      2.65 o 
 -10   5   8       86.44      103.90      5.69 o 
  -9   5   8       28.81       25.18      3.37 o 
  -8   5   8        0.07       -1.89      2.40 o 
  -7   5   8       25.16       17.17      3.14 o 
  -6   5   8      549.20      582.81     11.33 o 
  -5   5   8     1063.00      995.86     12.08 o 
  -4   5   8       49.19       60.58      2.55 o 
  -3   5   8      149.09      172.85      4.06 o 
  -2   5   8      542.82      501.36      7.97 o 
  -1   5   8       33.95       39.13      4.19 o 
   0   5   8      453.43      418.50      7.59 o 
   1   5   8       29.51       30.87      2.61 o 
   2   5   8       18.71       19.35      2.32 o 
   3   5   8       43.95       46.39      3.58 o 
   4   5   8       27.29       32.00      8.02 o 
   5   5   8      123.20      148.30     13.30 o 
   6   5   8       32.63       29.86      5.51 o 
   7   5   8        2.34        3.45      3.83 o 
   8   5   8       39.57       34.95      5.27 o 
   9   5   8      152.17      185.86      9.92 o 
 -11   6   8        0.00       -2.56      2.56 o 
 -10   6   8       27.65       25.75      5.24 o 
  -9   6   8        2.01        0.53      2.54 o 
  -8   6   8      469.03      502.04     12.43 o 
  -7   6   8        2.08       -2.89      2.89 o 
  -6   6   8        2.47        0.84      4.07 o 
  -5   6   8        0.65       -1.09      1.94 o 
  -4   6   8     1147.50     1239.07     14.94 o 
  -3   6   8        0.40       -0.21      1.28 o 
  -2   6   8       90.24       79.73      3.10 o 
  -1   6   8      397.83      372.61      7.62 o 
   0   6   8      236.62      224.66      6.29 o 
   1   6   8      155.29      160.53      3.62 o 
   2   6   8       29.38       21.09      2.44 o 
   3   6   8       48.05       41.46      3.40 o 
   4   6   8      124.61       97.19      6.09 o 
   5   6   8        0.05       -4.00      4.00 o 
   6   6   8      105.55       95.15      8.01 o 
   7   6   8        6.68        7.97      4.05 o 
   8   6   8      103.31      113.49      6.60 o 
 -11   7   8       21.10       19.22      3.79 o 
 -10   7   8       17.94       19.62      3.59 o 
  -9   7   8        4.35       -0.69      2.86 o 
  -8   7   8        0.02       -2.63      2.63 o 
  -7   7   8      361.57      405.15     11.01 o 
  -6   7   8      524.70      482.83     12.10 o 
  -5   7   8     1420.98     1485.89     19.26 o 
  -4   7   8      223.36      199.88      6.00 o 
  -3   7   8        0.81        1.97      1.51 o 
  -2   7   8      272.28      246.21      5.24 o 
  -1   7   8       13.26        8.80      1.91 o 
   0   7   8       25.24       23.05      2.38 o 
   1   7   8       27.61       33.35      2.55 o 
   2   7   8        9.29        6.72      2.05 o 
   3   7   8        0.59       -0.84      2.08 o 
   4   7   8       32.66       31.55      6.24 o 
   5   7   8      109.34       99.62      6.38 o 
   6   7   8       68.53       76.19      6.09 o 
   7   7   8        0.42        2.21      3.27 o 
   8   7   8        5.97        8.59      3.75 o 
 -11   8   8        0.71       -1.32      2.93 o 
 -10   8   8        2.60        1.88      2.92 o 
  -9   8   8      142.67      150.33      7.17 o 
  -8   8   8       71.04       60.85      4.73 o 
  -7   8   8       74.00       67.59      4.92 o 
  -6   8   8        3.29        0.61      3.01 o 
  -5   8   8      688.47      717.44     13.53 o 
  -4   8   8       43.94       34.11      2.31 o 
  -3   8   8      233.16      258.46      5.67 o 
  -2   8   8      277.87      284.15      5.85 o 
  -1   8   8      288.82      309.20      6.04 o 
   0   8   8       32.62       30.36      2.69 o 
   1   8   8       55.62       40.92      3.23 o 
   2   8   8      130.22      133.42      4.69 o 
   3   8   8       54.09       45.80      3.85 o 
   4   8   8      771.49      763.33     18.04 o 
   5   8   8       10.55        7.32      3.60 o 
   6   8   8      135.50      145.47      7.89 o 
   7   8   8       83.64       88.59      5.85 o 
   8   8   8        0.00        0.31      3.41 o 
 -11   9   8       12.59       11.71      3.53 o 
 -10   9   8       20.72       20.49      3.79 o 
  -9   9   8        2.34        3.75      3.10 o 
  -8   9   8        0.16        0.14      2.91 o 
  -7   9   8      142.57      156.23      9.19 o 
  -6   9   8      391.83      421.97     11.80 o 
  -5   9   8        0.37       -0.96      2.46 o 
  -4   9   8      339.86      377.27      8.07 o 
  -3   9   8      204.96      197.25      5.37 o 
  -2   9   8       16.21       17.47      1.96 o 
  -1   9   8      312.50      325.78      6.33 o 
   0   9   8        5.78        1.39      1.91 o 
   1   9   8        9.90       10.60      2.30 o 
   2   9   8      493.87      485.71      9.14 o 
   3   9   8       10.79        9.39      3.01 o 
   4   9   8        0.05       -0.59      3.23 o 
   5   9   8       54.99       42.29      4.96 o 
   6   9   8        0.28        1.01      3.66 o 
   7   9   8        3.08        0.86      3.91 o 
   8   9   8       40.40       41.47      5.25 o 
 -11  10   8        0.72       -1.84      3.21 o 
 -10  10   8        8.61       12.11      3.75 o 
  -9  10   8       12.12       10.85      3.56 o 
  -8  10   8       30.79       26.02      4.02 o 
  -7  10   8       66.13       61.97      5.05 o 
  -6  10   8      180.25      157.11      7.50 o 
  -5  10   8        4.29        3.00      2.70 o 
  -4  10   8       87.02       86.10      4.18 o 
  -3  10   8        1.67       -1.66      1.66 o 
  -2  10   8        1.17        0.37      1.68 o 
  -1  10   8      465.17      462.02      8.16 o 
   0  10   8      298.03      306.24      7.68 o 
   1  10   8      424.14      464.98      9.86 o 
   2  10   8       11.17        1.64      2.17 o 
   3  10   8      201.95      184.94      7.21 o 
   4  10   8       39.28       35.51      5.42 o 
   5  10   8       10.37        9.02      3.68 o 
   6  10   8        7.12        3.41      3.66 o 
   7  10   8        9.08        3.10      3.96 o 
   8  10   8        0.44        0.46      3.51 o 
 -10  11   8        7.74       10.40      4.93 o 
  -9  11   8        0.08        0.00      3.28 o 
  -8  11   8        2.04        3.82      3.43 o 
  -7  11   8        0.98       -2.21      3.20 o 
  -6  11   8        1.52        2.10      3.22 o 
  -5  11   8      967.13     1013.41     18.16 o 
  -4  11   8      388.37      390.33      8.59 o 
  -3  11   8      215.10      246.34      6.04 o 
  -2  11   8      291.97      299.47      6.56 o 
  -1  11   8      140.36      148.22      4.55 o 
   0  11   8      415.79      373.49      8.73 o 
   1  11   8      835.20      840.02     16.83 o 
   2  11   8       10.71        7.65      2.76 o 
   3  11   8      368.39      348.14     11.59 o 
   4  11   8        0.00       -2.99      2.99 o 
   5  11   8       34.50       26.03      4.44 o 
   6  11   8       14.67       10.76      4.17 o 
   7  11   8       18.23       17.59      4.79 o 
 -10  12   8       24.31       25.68      4.73 o 
  -9  12   8        1.75        4.99      3.74 o 
  -8  12   8       34.48       25.75      4.34 o 
  -7  12   8       50.67       34.22      4.58 o 
  -6  12   8      466.44      484.55     13.39 o 
  -5  12   8       25.40       28.38      3.61 o 
  -4  12   8      165.84      156.94      6.45 o 
  -3  12   8       28.68       38.98      3.20 o 
  -2  12   8      527.63      553.03      9.73 o 
  -1  12   8       19.10       16.09      2.23 o 
   0  12   8      137.18      138.21      5.72 o 
   1  12   8      327.47      321.33      8.49 o 
   2  12   8      121.88      116.07      6.11 o 
   3  12   8       62.05       54.32      5.55 o 
   4  12   8      169.46      155.41      8.34 o 
   5  12   8        1.13        3.30      3.60 o 
   6  12   8      139.12      168.55      9.09 o 
   7  12   8       16.03       12.92      4.59 o 
 -10  13   8        7.23        7.81      4.08 o 
  -9  13   8       60.11       55.47      5.72 o 
  -8  13   8        2.74        2.04      3.62 o 
  -7  13   8       18.26       13.42      4.05 o 
  -6  13   8       28.66       19.49      4.05 o 
  -5  13   8       12.18       14.31      3.17 o 
  -4  13   8       27.43       30.53      4.52 o 
  -3  13   8       35.31       31.44      3.31 o 
  -2  13   8      303.04      322.56      7.46 o 
  -1  13   8       54.61       41.50      2.87 o 
   0  13   8       52.93       38.98      3.59 o 
   1  13   8        4.00        4.71      2.85 o 
   2  13   8      528.10      505.25     12.56 o 
   3  13   8       43.35       42.34      5.12 o 
   4  13   8        1.23       -2.95      3.91 o 
   5  13   8        4.21        2.72      3.65 o 
   6  13   8        1.32        4.28      4.03 o 
   7  13   8       18.45       11.96      4.71 o 
  -9  14   8        3.83        0.00      7.19 o 
  -8  14   8       75.48       74.49      6.38 o 
  -7  14   8       86.16       83.95      6.39 o 
  -6  14   8        0.00       -1.18      3.23 o 
  -5  14   8       29.26       13.26      3.17 o 
  -4  14   8      400.04      401.45     10.31 o 
  -3  14   8        0.39       -2.32      2.32 o 
  -2  14   8       32.03       23.09      3.10 o 
  -1  14   8      651.22      710.67     13.71 o 
   0  14   8        0.53        2.03      2.60 o 
   1  14   8      345.79      387.97     11.22 o 
   2  14   8       21.76       30.87      4.35 o 
   3  14   8      117.34       98.93      7.22 o 
   4  14   8       16.07        7.96      4.27 o 
   5  14   8       19.41       16.33      4.57 o 
   6  14   8       11.97        6.46      4.36 o 
   7  14   8        0.35        0.91      4.11 o 
  -9  15   8        9.74        8.79      4.34 o 
  -8  15   8       44.20       53.10      5.78 o 
  -7  15   8        0.02       -1.58      3.60 o 
  -6  15   8       60.63       66.08      5.86 o 
  -5  15   8        9.36        1.72      2.83 o 
  -4  15   8        0.06       -2.61      2.61 o 
  -3  15   8      219.01      236.86      8.11 o 
  -2  15   8        0.11       -2.26      2.26 o 
  -1  15   8      266.51      307.15      8.73 o 
   0  15   8      218.52      236.21      7.77 o 
   1  15   8      287.74      267.43      9.43 o 
   2  15   8      432.06      477.50     12.95 o 
   3  15   8       33.35       27.63      4.95 o 
   4  15   8        2.82        0.01      3.91 o 
   5  15   8       25.56       22.04      4.87 o 
   6  15   8        3.27        5.48      4.98 o 
  -9  16   8       46.17       46.18      5.86 o 
  -8  16   8        0.02       -0.13      3.97 o 
  -7  16   8       31.40       37.71      5.26 o 
  -6  16   8        1.49        2.82      3.60 o 
  -5  16   8        0.11       -1.90      2.72 o 
  -4  16   8       24.86       28.19      5.09 o 
  -3  16   8      175.67      174.23      8.87 o 
  -2  16   8        0.73       -0.92      2.44 o 
  -1  16   8       14.57        7.82      3.39 o 
   0  16   8       62.71       57.80      4.54 o 
   1  16   8        1.04        1.73      3.40 o 
   2  16   8       31.18       30.43      5.45 o 
   3  16   8       58.83       49.76      6.00 o 
   4  16   8       41.89       40.83      7.16 o 
   5  16   8        2.98       -0.65      4.14 o 
   6  16   8        6.90        7.63      4.58 o 
  -8  17   8       11.62       11.29      4.59 o 
  -7  17   8       22.29       17.80      4.82 o 
  -6  17   8       48.53       46.52      5.71 o 
  -5  17   8       27.07       18.49      3.66 o 
  -4  17   8        2.19       -1.31      2.77 o 
  -3  17   8        1.13        0.73      2.82 o 
  -2  17   8       37.34       40.62      4.53 o 
  -1  17   8        7.06        1.13      3.30 o 
   0  17   8       39.80       34.59      4.52 o 
   1  17   8        2.76        6.54      3.70 o 
   2  17   8        2.32        1.26      4.14 o 
   3  17   8        5.63       -4.14      4.14 o 
   4  17   8       12.00       10.11      4.88 o 
   5  17   8        1.89       -1.56      4.21 o 
  -8  18   8      141.12      177.58     16.04 o 
  -7  18   8        0.22       -3.80      3.80 o 
  -6  18   8        8.03        8.77      4.28 o 
  -5  18   8       40.85       35.31      5.27 o 
  -4  18   8      108.80       99.42      6.14 o 
  -3  18   8        0.11       -3.52      3.52 o 
  -2  18   8       11.69        9.33      4.28 o 
  -1  18   8        0.70       -2.86      3.11 o 
   0  18   8        1.63       -1.20      4.03 o 
   1  18   8       47.96       41.89      5.13 o 
   2  18   8        3.58       -4.74      5.61 o 
   3  18   8       43.47       28.72      5.68 o 
   4  18   8        0.28       -1.12      4.34 o 
   5  18   8        0.02       -4.28      4.28 o 
  -7  19   8        2.68       -1.03      5.01 o 
  -6  19   8       50.70       65.17     12.32 o 
  -5  19   8       81.88       99.18      7.41 o 
  -4  19   8       11.42        4.21      3.29 o 
  -3  19   8       47.83       34.08      7.30 o 
  -2  19   8       19.28       11.21      4.60 o 
  -1  19   8       10.62        5.96      4.57 o 
   0  19   8        6.30        6.54      4.58 o 
   1  19   8        0.02       -2.21      5.48 o 
   2  19   8        0.01       -2.14      4.15 o 
   3  19   8        6.62        5.79      4.87 o 
   4  19   8       19.26       14.64      6.03 o 
  -6  20   8       20.62       35.16      5.74 o 
  -5  20   8        0.12       -2.69      4.05 o 
  -4  20   8        0.75       -4.15      4.15 o 
  -3  20   8      102.02      124.23      8.62 o 
  -2  20   8        5.26        3.01      4.20 o 
  -1  20   8       20.90        7.61      4.60 o 
   0  20   8        2.14        3.28      4.35 o 
   1  20   8        3.22        0.52      4.98 o 
   2  20   8        4.70        9.37      5.79 o 
   3  20   8        0.00       -0.48      4.60 o 
  -5  21   8        6.65        6.25     11.35 o 
  -4  21   8       26.45       21.54      5.41 o 
  -3  21   8        8.19       13.73      4.96 o 
  -2  21   8        0.29       -1.07      5.11 o 
  -1  21   8        0.29        1.85      5.63 o 
   0  21   8       30.62       34.50      6.43 o 
   1  21   8        5.02       16.61      6.74 o 
   2  21   8       16.47       20.54      6.95 o 
   3  21   8       14.60       10.95     10.17 o 
  -4  22   8        3.42        5.47      6.07 o 
  -3  22   8       11.87       13.33      5.31 o 
  -2  22   8        4.87        4.20      6.01 o 
  -1  22   8       63.01       84.75     10.07 o 
   0  22   8       90.55       93.25     10.37 o 
   1  22   8       12.62       14.06      6.62 o 
  -2  23   8        8.69        9.07      6.34 o 
  -1  23   8       16.02       16.89      6.95 o 
 -11   0   9      129.05      149.04      9.19 o 
  -9   0   9      219.31      240.76      8.10 o 
  -7   0   9      813.64      838.52     17.29 o 
  -5   0   9      157.34      145.60      3.96 o 
  -3   0   9      856.11      897.33     17.52 o 
  -1   0   9      408.33      425.07     13.14 o 
   1   0   9      473.19      465.62     14.66 o 
   3   0   9      105.34       91.41      9.78 o 
   5   0   9      412.13      418.61     21.91 o 
   7   0   9        1.61        2.35      7.04 o 
 -11   1   9        7.41        5.17      2.40 o 
 -10   1   9        1.44        2.65      2.64 o 
  -9   1   9      353.37      392.50     11.58 o 
  -8   1   9      123.62      124.75      6.14 o 
  -7   1   9      500.58      534.96     12.74 o 
  -6   1   9        0.05       -1.37      1.37 o 
  -5   1   9       18.08       12.49      1.20 o 
  -4   1   9      574.55      600.20      7.38 o 
  -3   1   9      252.80      253.68      4.89 o 
  -2   1   9       43.12       41.27      2.62 o 
  -1   1   9       17.71        9.27      2.10 o 
   0   1   9      346.52      395.85      9.14 o 
   1   1   9       91.12       90.21      6.83 o 
   2   1   9       63.23       44.85      3.56 o 
   3   1   9       76.71       58.23      4.10 o 
   4   1   9       16.67       11.74      4.43 o 
   5   1   9       61.87       57.35      4.65 o 
   6   1   9       69.68       71.31      5.51 o 
   7   1   9       91.28       91.28      8.56 o 
   8   1   9       11.95       15.43      5.67 o 
 -11   2   9        0.75        1.79      2.82 o 
 -10   2   9        8.39        1.45      3.38 o 
  -9   2   9        0.01        0.91      5.10 o 
  -8   2   9       92.43       88.36      5.31 o 
  -7   2   9       36.74       22.09      3.48 o 
  -6   2   9     1240.18     1276.93     20.59 o 
  -5   2   9       73.71       62.98      2.11 o 
  -4   2   9      103.23      117.94      3.12 o 
  -3   2   9       22.13       26.47      2.09 o 
  -2   2   9      448.92      520.19      8.52 o 
  -1   2   9      156.41      137.25      5.43 o 
   0   2   9        2.93        4.55      2.60 o 
   1   2   9     1293.92     1413.17     23.32 o 
   2   2   9      166.77      152.60      5.95 o 
   3   2   9      431.16      433.91     10.34 o 
   4   2   9        7.58        5.49      4.28 o 
   5   2   9       40.67       27.40      3.83 o 
   6   2   9       22.51       23.69      4.07 o 
   7   2   9       32.99       38.37      5.00 o 
   8   2   9      107.26      117.72     11.54 o 
 -11   3   9       39.15       41.91      3.98 o 
 -10   3   9        2.16        5.15      2.94 o 
  -9   3   9      209.18      220.56      8.69 o 
  -8   3   9        0.68        3.29      2.63 o 
  -7   3   9      571.66      582.00     13.36 o 
  -6   3   9        3.95       -0.29      1.98 o 
  -5   3   9      122.50      135.91      3.79 o 
  -4   3   9      110.62      110.67      3.20 o 
  -3   3   9      316.88      303.87      6.50 o 
  -2   3   9      244.22      216.92      5.08 o 
  -1   3   9      200.74      188.25      4.79 o 
   0   3   9      697.79      712.29     13.64 o 
   1   3   9       38.22       23.89      3.07 o 
   2   3   9      253.80      248.73      7.41 o 
   3   3   9      233.84      244.24      7.71 o 
   4   3   9      256.91      259.27      8.25 o 
   5   3   9       14.94       16.24      4.98 o 
   6   3   9       29.17       22.99      5.53 o 
   7   3   9        0.02        4.31      3.96 o 
   8   3   9       62.88       65.90      7.88 o 
 -11   4   9       35.45       40.95      3.98 o 
 -10   4   9        2.91        1.97      2.79 o 
  -9   4   9       52.58       45.12      4.25 o 
  -8   4   9      149.39      138.69      6.32 o 
  -7   4   9      114.18      100.31      5.77 o 
  -6   4   9      232.00      234.71      6.20 o 
  -5   4   9        9.66        3.75      1.77 o 
  -4   4   9      211.30      187.41      4.02 o 
  -3   4   9       55.04       47.30      2.80 o 
  -2   4   9       64.70       66.08      3.25 o 
  -1   4   9       46.11       33.09      2.47 o 
   0   4   9      130.68      127.73      4.78 o 
   1   4   9      215.08      208.99      6.75 o 
   2   4   9       97.99      109.46      6.47 o 
   3   4   9      325.33      349.85      9.18 o 
   4   4   9      240.04      215.18     11.34 o 
   5   4   9        0.01       -5.59      8.61 o 
   6   4   9      207.63      220.07     11.75 o 
   7   4   9       86.14       80.09      6.55 o 
   8   4   9       11.62        9.61      5.11 o 
 -11   5   9        5.38        3.79      2.88 o 
 -10   5   9       14.64       11.68      3.89 o 
  -9   5   9       12.27       10.85      3.27 o 
  -8   5   9       35.47       27.27      3.60 o 
  -7   5   9       26.42       19.23      3.33 o 
  -6   5   9       40.83       35.21      2.94 o 
  -5   5   9      327.54      311.81      5.66 o 
  -4   5   9       11.74       15.92      1.81 o 
  -3   5   9      416.19      431.11      7.45 o 
  -2   5   9      227.80      210.14      6.23 o 
  -1   5   9       53.09       46.55      3.00 o 
   0   5   9      338.29      327.08      6.73 o 
   1   5   9      189.86      185.36      8.44 o 
   2   5   9      264.25      239.97      6.52 o 
   3   5   9        6.10        2.67      3.15 o 
   4   5   9      710.16      716.42     21.44 o 
   5   5   9      123.85      127.00     16.24 o 
   6   5   9        5.35        6.39      4.84 o 
   7   5   9        0.71        4.14      3.96 o 
   8   5   9        0.77       -3.71      3.71 o 
 -11   6   9        0.22       -2.38      2.84 o 
 -10   6   9        0.03       -2.68      2.68 o 
  -9   6   9       65.65       61.35      6.53 o 
  -8   6   9        0.56        3.05      2.91 o 
  -7   6   9        4.06        2.70      2.83 o 
  -6   6   9       45.72       46.82      3.33 o 
  -5   6   9      437.27      425.91      8.00 o 
  -4   6   9      219.76      248.53      5.16 o 
  -3   6   9      446.78      453.92      8.41 o 
  -2   6   9       25.93       37.91      3.12 o 
  -1   6   9      212.40      223.61      6.01 o 
   0   6   9        0.15       -0.81      2.07 o 
   1   6   9      869.52      920.18     15.15 o 
   2   6   9      314.81      288.85      7.37 o 
   3   6   9      196.63      184.27      7.01 o 
   4   6   9       12.28        8.34      3.80 o 
   5   6   9      145.34      134.12     20.15 o 
   6   6   9        9.90        8.80      4.98 o 
   7   6   9      114.18      122.30      6.74 o 
   8   6   9        1.16       -3.09      3.46 o 
 -11   7   9        0.07       -2.84      2.84 o 
 -10   7   9        0.66       -2.71      2.71 o 
  -9   7   9        0.53       -2.63      2.63 o 
  -8   7   9       41.26       35.17      4.07 o 
  -7   7   9       35.80       30.85      3.90 o 
  -6   7   9        0.55       -2.25      2.25 o 
  -5   7   9      387.76      421.93     10.45 o 
  -4   7   9      534.34      512.47      8.11 o 
  -3   7   9        9.71       16.18      2.06 o 
  -2   7   9        4.46        7.80      1.68 o 
  -1   7   9      388.66      431.10      8.92 o 
   0   7   9      578.89      620.01     11.43 o 
   1   7   9       86.55       66.95      3.46 o 
   2   7   9      235.39      246.60      6.91 o 
   3   7   9      338.56      319.51      9.14 o 
   4   7   9       53.16       61.99      5.62 o 
   5   7   9      200.85      203.59      9.09 o 
   6   7   9       71.23       73.74      7.24 o 
   7   7   9       79.80       89.20      6.00 o 
   8   7   9        0.96        4.34      3.61 o 
 -11   8   9       11.27       13.36      3.66 o 
 -10   8   9        0.00       -1.41      2.99 o 
  -9   8   9        0.42       -0.86      2.91 o 
  -8   8   9        1.45        2.50      2.97 o 
  -7   8   9       18.81       20.51      3.79 o 
  -6   8   9      327.90      320.04      8.37 o 
  -5   8   9       68.49       65.87      4.09 o 
  -4   8   9      671.11      743.49     12.57 o 
  -3   8   9       39.94       32.10      2.48 o 
  -2   8   9      273.87      280.84      6.01 o 
  -1   8   9      160.02      151.96      5.57 o 
   0   8   9        2.83       -2.02      2.02 o 
   1   8   9        0.35       -1.85      1.85 o 
   2   8   9      238.44      266.95      7.92 o 
   3   8   9        9.11        3.75      2.86 o 
   4   8   9       56.64       36.69      4.70 o 
   5   8   9      112.19      106.87      6.98 o 
   6   8   9        3.78        5.28      3.89 o 
   7   8   9       14.73       18.26      4.77 o 
   8   8   9       35.34       40.15      5.08 o 
 -11   9   9        0.57        3.27      3.27 o 
 -10   9   9        0.02       -3.08      3.08 o 
  -9   9   9       15.10       13.37      3.68 o 
  -8   9   9        7.31        4.38      3.25 o 
  -7   9   9       94.19      101.19      6.30 o 
  -6   9   9      483.08      462.00     10.46 o 
  -5   9   9      522.02      497.02     10.92 o 
  -4   9   9      440.51      444.47      9.11 o 
  -3   9   9      342.42      327.62      9.01 o 
  -2   9   9       54.94       42.67      2.98 o 
  -1   9   9      612.09      644.54     11.93 o 
   0   9   9      547.08      553.01     12.38 o 
   1   9   9      112.81       98.91      4.32 o 
   2   9   9       57.00       50.66      3.39 o 
   3   9   9        0.11       -2.08      2.92 o 
   4   9   9       24.81       35.16      4.79 o 
   5   9   9      141.44      137.20      7.88 o 
   6   9   9        0.85       -0.97      3.68 o 
   7   9   9       24.03       19.48      4.65 o 
 -10  10   9        2.93        3.58      3.35 o 
  -9  10   9        4.64        1.71      3.53 o 
  -8  10   9      113.11      116.73      6.75 o 
  -7  10   9       85.13       72.80      7.02 o 
  -6  10   9      273.41      266.18      8.00 o 
  -5  10   9       74.88       80.39      4.88 o 
  -4  10   9      439.96      433.54      9.29 o 
  -3  10   9        9.75       14.36      2.29 o 
  -2  10   9      314.60      286.26      6.38 o 
  -1  10   9        3.49        1.77      2.31 o 
   0  10   9        9.06        4.02      2.34 o 
   1  10   9      137.81      150.71      5.91 o 
   2  10   9      208.84      181.84      7.16 o 
   3  10   9        0.33       -3.15      3.15 o 
   4  10   9        5.52        7.20      3.60 o 
   5  10   9       25.25       16.25      4.35 o 
   6  10   9        0.03       -0.24      3.76 o 
   7  10   9        8.65        8.38      4.34 o 
 -10  11   9       88.80       83.31      6.26 o 
  -9  11   9       93.07      111.24     10.30 o 
  -8  11   9       44.38       47.98      4.98 o 
  -7  11   9        1.62       -0.21      3.35 o 
  -6  11   9       88.11       75.97      5.31 o 
  -5  11   9       61.90       69.18      4.62 o 
  -4  11   9        5.98       -2.53      2.53 o 
  -3  11   9      268.69      243.24      6.78 o 
  -2  11   9       11.80       11.71      2.28 o 
  -1  11   9        3.83       -0.41      1.76 o 
   0  11   9       88.90       75.86      4.36 o 
   1  11   9        4.16       -0.71      2.47 o 
   2  11   9      183.70      196.36      7.70 o 
   3  11   9       80.44       74.08      6.17 o 
   4  11   9        0.03        0.13      3.39 o 
   5  11   9        0.02        0.04      3.70 o 
   6  11   9       15.38       20.51      4.87 o 
   7  11   9       16.75        9.70      4.81 o 
 -10  12   9       10.80       14.25      4.22 o 
  -9  12   9        1.22        4.66      4.23 o 
  -8  12   9       22.59       20.91      4.31 o 
  -7  12   9      253.74      275.87     10.16 o 
  -6  12   9       22.92       20.50      3.40 o 
  -5  12   9        4.18       10.10      3.01 o 
  -4  12   9       10.53        3.72      2.83 o 
  -3  12   9       39.42       35.51      3.32 o 
  -2  12   9      154.26      175.39      5.35 o 
  -1  12   9      491.30      479.37      8.82 o 
   0  12   9       13.34        5.38      2.61 o 
   1  12   9      251.86      246.89      7.58 o 
   2  12   9       41.46       34.41      4.29 o 
   3  12   9       15.58       24.92      4.66 o 
   4  12   9        1.75       -3.43      3.43 o 
   5  12   9       68.69       62.72      8.15 o 
   6  12   9        2.32        0.63      4.03 o 
   7  12   9        4.24        4.50      4.59 o 
 -10  13   9       28.93       31.64      5.15 o 
  -9  13   9       18.36       21.35      4.70 o 
  -8  13   9       16.61       17.56      4.30 o 
  -7  13   9        3.62        2.54      4.75 o 
  -6  13   9       37.07       36.90      4.82 o 
  -5  13   9      239.16      222.34      7.71 o 
  -4  13   9       72.21       72.38      4.82 o 
  -3  13   9        5.54       -2.31      2.31 o 
  -2  13   9      142.40      126.96      5.37 o 
  -1  13   9      170.29      158.54      6.59 o 
   0  13   9       47.69       47.23      3.96 o 
   1  13   9      199.32      216.28      7.47 o 
   2  13   9       26.04       18.10      3.84 o 
   3  13   9        2.33       -0.75      3.56 o 
   4  13   9       16.70       16.96      4.54 o 
   5  13   9        3.48        0.91      3.57 o 
   6  13   9       33.01       32.47      5.49 o 
  -9  14   9        9.05        9.76      4.24 o 
  -8  14   9       16.47       20.36      4.57 o 
  -7  14   9       53.41       40.17      5.03 o 
  -6  14   9      137.14      152.35      7.98 o 
  -5  14   9        9.15        3.62      2.81 o 
  -4  14   9        1.77        2.75      2.71 o 
  -3  14   9       52.19       43.32      4.06 o 
  -2  14   9       34.59       39.33      3.58 o 
  -1  14   9      214.46      228.63      7.58 o 
   0  14   9       35.61       32.19      3.63 o 
   1  14   9       80.23       78.11      5.71 o 
   2  14   9       25.22       13.63      3.84 o 
   3  14   9       36.15       36.64      5.41 o 
   4  14   9       82.98       66.29      6.54 o 
   5  14   9       12.96        6.54      4.44 o 
   6  14   9        3.00        5.50      4.49 o 
  -9  15   9       30.16       43.60      5.75 o 
  -8  15   9        5.94        5.29      4.05 o 
  -7  15   9       10.33        8.21      4.03 o 
  -6  15   9        4.57       -3.53      3.53 o 
  -5  15   9       20.90       21.96      3.49 o 
  -4  15   9       54.19       50.32      4.43 o 
  -3  15   9      381.29      379.93     10.11 o 
  -2  15   9       70.71       75.86      5.42 o 
  -1  15   9       94.02       93.79      8.58 o 
   0  15   9       10.76       17.67      3.39 o 
   1  15   9        0.00        5.79      3.55 o 
   2  15   9       15.89       15.94      4.57 o 
   3  15   9        2.46        7.52      4.41 o 
   4  15   9       45.86       40.12      6.51 o 
   5  15   9        0.67       -3.68      3.68 o 
   6  15   9       15.60        3.37      4.51 o 
  -8  16   9        5.98        6.16      4.19 o 
  -7  16   9       37.03       45.11      5.48 o 
  -6  16   9      115.06      109.34      7.38 o 
  -5  16   9       30.53       22.64      3.81 o 
  -4  16   9        0.26       -2.27      2.75 o 
  -3  16   9        0.00        1.01      2.94 o 
  -2  16   9        8.17        6.64      3.33 o 
  -1  16   9       33.04       37.02      4.57 o 
   0  16   9       82.02      101.20      6.49 o 
   1  16   9       18.62        9.85      3.78 o 
   2  16   9      437.18      504.92     15.71 o 
   3  16   9        0.43       -3.84      3.84 o 
   4  16   9        3.34        1.25      4.24 o 
   5  16   9        1.46        0.87      4.30 o 
  -8  17   9       26.80       20.21      9.28 o 
  -7  17   9       30.37       35.47      7.16 o 
  -6  17   9       24.24       17.35      4.59 o 
  -5  17   9        0.05        0.17      3.05 o 
  -4  17   9       13.21       18.64      3.66 o 
  -3  17   9       16.02       14.24      4.26 o 
  -2  17   9      140.21      163.26      8.95 o 
  -1  17   9       23.21       32.34      4.55 o 
   0  17   9      137.53      148.14     12.69 o 
   1  17   9        9.49       10.60      4.09 o 
   2  17   9        6.43       10.43      4.93 o 
   3  17   9        5.14        2.78      4.40 o 
   4  17   9       70.47       76.98      7.36 o 
   5  17   9        2.86       -1.11      4.20 o 
  -7  18   9        2.72       -2.02      4.60 o 
  -6  18   9        6.17        5.73      5.93 o 
  -5  18   9        9.91        7.82      3.44 o 
  -4  18   9        0.02       -1.04      3.50 o 
  -3  18   9       17.20       19.25      4.64 o 
  -2  18   9       23.16       12.24      4.70 o 
  -1  18   9       29.36       24.84      4.38 o 
   0  18   9       27.06       33.97      5.70 o 
   1  18   9      169.97      195.05     12.92 o 
   2  18   9        6.03        6.95      4.77 o 
   3  18   9        0.44       -4.22      4.22 o 
   4  18   9        7.95       15.26      5.42 o 
  -7  19   9        0.17       -1.33      4.28 o 
  -6  19   9        4.05        0.21      4.24 o 
  -5  19   9        0.20       -3.12      3.12 o 
  -4  19   9        0.42       -3.79      3.79 o 
  -3  19   9        6.08       -2.82      3.94 o 
  -2  19   9       76.76       91.83      7.51 o 
  -1  19   9      116.91      126.56     11.20 o 
   0  19   9        8.59       11.50      4.93 o 
   1  19   9        2.76        1.05      5.35 o 
   2  19   9       12.02       19.69      6.57 o 
   3  19   9       60.35       70.56      7.60 o 
  -6  20   9        7.91       -1.60      4.36 o 
  -5  20   9        0.93        8.29      5.79 o 
  -4  20   9        7.35        4.28      4.59 o 
  -3  20   9        0.23       -2.75      4.25 o 
  -2  20   9       56.55       50.44      8.02 o 
  -1  20   9       27.77       37.14      7.47 o 
   0  20   9      142.60      146.95      9.78 o 
   1  20   9       22.62       28.73      7.63 o 
   2  20   9      150.82      186.88     19.37 o 
   3  20   9        0.27        0.75      5.73 o 
  -5  21   9       11.30        7.42      6.50 o 
  -4  21   9       10.11        5.72      4.93 o 
  -3  21   9       44.48       49.64      6.62 o 
  -2  21   9       10.41       16.63      6.92 o 
  -1  21   9       28.31       20.64      7.13 o 
   0  21   9      109.92      118.48     11.33 o 
   1  21   9        0.32        1.56      5.83 o 
   2  21   9        1.55        5.87      9.39 o 
  -3  22   9        3.69        6.86      6.18 o 
  -2  22   9       16.77       16.52      6.77 o 
  -1  22   9        3.88        3.49      6.46 o 
   0  22   9        0.58       -2.35      7.43 o 
 -10   0  10      102.04       97.28      7.59 o 
  -8   0  10       57.06       57.77      5.01 o 
  -6   0  10       83.74       88.71      6.09 o 
  -4   0  10       19.14       15.73      2.23 o 
  -2   0  10     1480.40     1488.59     34.16 o 
   0   0  10       57.57       29.37      5.53 o 
   2   0  10     2485.59     2447.66     53.79 o 
   4   0  10      135.85      147.10     14.48 o 
   6   0  10        0.10       -6.26      6.26 o 
   8   0  10       72.53       77.85     12.13 o 
 -11   1  10        0.00        0.46      3.13 o 
 -10   1  10        0.02        2.38      3.11 o 
  -9   1  10        2.96        2.66      2.56 o 
  -8   1  10       23.93       18.99      3.29 o 
  -7   1  10       61.28       57.32      7.24 o 
  -6   1  10        1.42       -1.92      2.24 o 
  -5   1  10      228.24      220.58      4.60 o 
  -4   1  10       95.59      104.91      3.11 o 
  -3   1  10      152.58      182.08      4.67 o 
  -2   1  10       37.82       37.42      2.87 o 
  -1   1  10     1723.55     1768.82     28.27 o 
   0   1  10     2348.80     2201.66     34.23 o 
   1   1  10      870.15      887.49     16.82 o 
   2   1  10       87.06       66.92      4.67 o 
   3   1  10      417.24      442.84     16.04 o 
   4   1  10      344.70      325.28     13.69 o 
   5   1  10        8.25       11.62      5.11 o 
   6   1  10       79.78       84.68      6.16 o 
   7   1  10        0.01       -4.56      4.56 o 
   8   1  10        0.01       -0.06      5.11 o 
 -11   2  10       56.29       53.45      3.96 o 
 -10   2  10        4.64        4.75      3.13 o 
  -9   2  10      197.47      201.24     10.73 o 
  -8   2  10        0.23        1.22      2.87 o 
  -7   2  10       10.30        5.58      2.97 o 
  -6   2  10        0.04       -1.54      1.54 o 
  -5   2  10        8.55       -0.04      1.61 o 
  -4   2  10      256.21      297.64      5.12 o 
  -3   2  10      120.91      104.62      3.77 o 
  -2   2  10       46.86       37.50      2.87 o 
  -1   2  10     1758.70     1750.79     24.83 o 
   0   2  10      410.01      408.56     10.22 o 
   1   2  10      353.14      339.41      9.36 o 
   2   2  10        0.22       -3.60      4.12 o 
   3   2  10      342.84      351.86     11.43 o 
   4   2  10       88.06       73.42      7.47 o 
   5   2  10        0.01       -2.66      4.28 o 
   6   2  10      125.88      134.18     12.35 o 
   7   2  10       85.54       92.20      8.85 o 
   8   2  10        5.35        7.60      5.79 o 
 -11   3  10        8.86        9.51      3.48 o 
 -10   3  10       18.41       15.43      4.56 o 
  -9   3  10       14.80       17.06      3.63 o 
  -8   3  10      174.71      185.59      7.32 o 
  -7   3  10      265.42      278.17      9.11 o 
  -6   3  10      240.42      256.37      6.63 o 
  -5   3  10       78.27       71.22      3.28 o 
  -4   3  10        7.77        7.47      1.54 o 
  -3   3  10      559.98      581.91      9.52 o 
  -2   3  10        7.75        1.93      1.72 o 
  -1   3  10       33.17       30.61      4.35 o 
   0   3  10      432.86      410.97     10.21 o 
   1   3  10     1352.93     1333.24     22.88 o 
   2   3  10        5.39        1.48      2.72 o 
   3   3  10       74.05       47.60      6.22 o 
   4   3  10       16.95       13.40      4.96 o 
   5   3  10      183.00      198.13     11.48 o 
   6   3  10        2.95       -1.17      4.70 o 
   7   3  10       14.08       15.18      4.41 o 
   8   3  10       84.42       67.82      8.61 o 
 -11   4  10       20.90       21.28      3.80 o 
 -10   4  10        3.14       -0.04      2.86 o 
  -9   4  10      236.84      241.67     10.30 o 
  -8   4  10       41.11       37.46      3.99 o 
  -7   4  10       94.17       71.77      4.98 o 
  -6   4  10      211.63      236.68      6.59 o 
  -5   4  10      333.45      328.96      6.87 o 
  -4   4  10      157.82      167.05      5.54 o 
  -3   4  10      445.77      477.39      9.20 o 
  -2   4  10      248.80      264.41      6.11 o 
  -1   4  10      192.12      186.42      6.04 o 
   0   4  10      241.25      232.02      6.53 o 
   1   4  10       11.56        8.45      2.98 o 
   2   4  10       42.02       34.41      3.71 o 
   3   4  10        0.06       -3.45      3.45 o 
   4   4  10       53.21       45.76      6.22 o 
   5   4  10       87.45       74.32      7.60 o 
   6   4  10        0.07       -1.46      4.56 o 
   7   4  10       39.79       41.39      5.42 o 
   8   4  10        5.92        0.18      5.39 o 
 -11   5  10        2.60        1.22      3.24 o 
 -10   5  10       12.50        5.73      3.14 o 
  -9   5  10        0.59       -1.90      2.83 o 
  -8   5  10       38.47       39.96      4.18 o 
  -7   5  10      250.85      269.11     10.50 o 
  -6   5  10      577.80      631.04     12.17 o 
  -5   5  10      217.20      233.45      6.76 o 
  -4   5  10        0.14       -2.25      2.25 o 
  -3   5  10      396.33      420.58      8.60 o 
  -2   5  10       82.94       84.30      3.94 o 
  -1   5  10      194.65      205.80      5.55 o 
   0   5  10      128.98      116.77      5.62 o 
   1   5  10        1.52       -1.45      3.08 o 
   2   5  10      452.66      431.92      9.53 o 
   3   5  10      104.26       94.69      8.02 o 
   4   5  10        8.07        9.19      4.70 o 
   5   5  10       28.67       27.30      5.79 o 
   6   5  10        0.27        2.74      4.70 o 
   7   5  10        7.32        6.09      4.11 o 
   8   5  10        6.14        9.03      9.78 o 
 -11   6  10        0.63       -0.42      3.11 o 
 -10   6  10       12.91       11.88      3.39 o 
  -9   6  10        2.66        2.73      3.14 o 
  -8   6  10       40.89       43.34      4.38 o 
  -7   6  10       55.64       36.37      4.31 o 
  -6   6  10      521.64      556.07     11.45 o 
  -5   6  10       82.56       80.89      3.73 o 
  -4   6  10     1206.19     1271.76     18.75 o 
  -3   6  10       53.46       35.90      2.94 o 
  -2   6  10      169.70      161.31      5.41 o 
  -1   6  10       95.36       98.08      4.25 o 
   0   6  10      403.32      389.64      7.98 o 
   1   6  10      148.86      156.59      8.17 o 
   2   6  10       23.49       13.26      2.77 o 
   3   6  10      307.67      330.40     10.96 o 
   4   6  10      158.44      168.35      8.49 o 
   5   6  10       27.11       31.08      4.83 o 
   6   6  10      201.68      216.61      9.98 o 
   7   6  10        2.21       -1.32      3.38 o 
 -11   7  10        0.98        2.78      3.27 o 
 -10   7  10       11.29       10.08      3.48 o 
  -9   7  10        5.11        4.68      3.41 o 
  -8   7  10       65.89       81.80      5.58 o 
  -7   7  10       98.33      119.84      6.95 o 
  -6   7  10       13.29       14.92      2.92 o 
  -5   7  10      126.32      130.43      6.96 o 
  -4   7  10       56.01       43.25      3.31 o 
  -3   7  10       47.19       50.23      3.01 o 
  -2   7  10      131.38      117.65      4.89 o 
  -1   7  10     1357.68     1444.18     21.72 o 
   0   7  10      305.92      272.99      6.80 o 
   1   7  10        3.88       -0.31      2.25 o 
   2   7  10      157.09      173.80      6.74 o 
   3   7  10        5.34        9.65      3.73 o 
   4   7  10       38.27       34.20      4.71 o 
   5   7  10       30.96       19.19      4.40 o 
   6   7  10        1.57        4.48      4.05 o 
   7   7  10       59.04       56.21      5.29 o 
 -11   8  10        7.04       10.61      3.59 o 
 -10   8  10       19.08        9.76      3.49 o 
  -9   8  10       40.10       48.02      4.85 o 
  -8   8  10        1.59        1.04      3.12 o 
  -7   8  10        6.95        5.09      3.37 o 
  -6   8  10       17.50       12.82      3.06 o 
  -5   8  10      467.91      481.47     10.84 o 
  -4   8  10      176.96      167.91      5.60 o 
  -3   8  10      453.61      464.57      9.33 o 
  -2   8  10      275.26      263.07      7.13 o 
  -1   8  10      181.09      181.42      6.11 o 
   0   8  10       15.03        8.38      2.41 o 
   1   8  10        2.77       -1.93      1.93 o 
   2   8  10        0.82        1.97      2.49 o 
   3   8  10      119.15      103.72      6.95 o 
   4   8  10       22.98       30.05      4.70 o 
   5   8  10      108.35       99.85      6.99 o 
   6   8  10        3.20        3.74      4.11 o 
   7   8  10       28.34       34.43      5.55 o 
 -10   9  10        1.36        5.02      3.60 o 
  -9   9  10       24.63       23.55      3.99 o 
  -8   9  10       56.43       63.38      5.35 o 
  -7   9  10      238.02      259.92     10.64 o 
  -6   9  10      258.23      266.16      8.13 o 
  -5   9  10        3.69        5.21      2.86 o 
  -4   9  10       63.62       38.66      3.65 o 
  -3   9  10       50.54       45.44      3.92 o 
  -2   9  10        2.77       -1.57      2.35 o 
  -1   9  10      185.02      195.15      6.57 o 
   0   9  10      264.00      264.43      7.50 o 
   1   9  10       13.08       16.47      2.57 o 
   2   9  10       88.33       77.62      5.26 o 
   3   9  10        8.82        9.37      3.83 o 
   4   9  10       56.43       47.27      6.75 o 
   5   9  10       12.00       16.51      4.48 o 
   6   9  10       81.01       76.84      6.84 o 
   7   9  10        8.34        8.72      4.58 o 
 -10  10  10       61.40       65.13      5.85 o 
  -9  10  10        2.00        4.61      3.60 o 
  -8  10  10       16.30       23.39      4.26 o 
  -7  10  10       10.03       13.57      3.96 o 
  -6  10  10      138.31      152.78      6.46 o 
  -5  10  10       14.93       14.16      3.17 o 
  -4  10  10       38.23       41.69      3.93 o 
  -3  10  10       93.15       77.97      4.17 o 
  -2  10  10      206.92      194.58      6.15 o 
  -1  10  10       10.75        4.75      2.46 o 
   0  10  10        1.50       -2.11      2.37 o 
   1  10  10      202.13      236.89      6.66 o 
   2  10  10      352.06      330.38     10.00 o 
   3  10  10      213.91      260.57     10.53 o 
   4  10  10        5.88        5.41      3.76 o 
   5  10  10       55.45       62.54      6.32 o 
   6  10  10       13.04       14.28      4.73 o 
   7  10  10       10.41       10.39      4.71 o 
 -10  11  10        0.05        5.31      3.84 o 
  -9  11  10        1.24       -0.01      3.96 o 
  -8  11  10        6.95       10.31      3.75 o 
  -7  11  10       90.72       83.69      6.14 o 
  -6  11  10       21.96       21.60      3.40 o 
  -5  11  10        2.44        0.22      2.77 o 
  -4  11  10      146.62      138.91      7.96 o 
  -3  11  10      199.81      173.62      5.96 o 
  -2  11  10       16.67       16.30      2.46 o 
  -1  11  10       98.12       89.71      5.66 o 
   0  11  10       21.97        6.69      2.68 o 
   1  11  10      240.87      251.01      7.73 o 
   2  11  10       52.66       59.83      5.36 o 
   3  11  10        0.00        1.86      5.33 o 
   4  11  10       59.99       53.13      5.86 o 
   5  11  10        6.24        3.40      4.02 o 
   6  11  10       25.99       30.69      5.68 o 
 -10  12  10        6.47       10.35      4.30 o 
  -9  12  10        8.74        2.73      3.71 o 
  -8  12  10       51.95       53.43      5.53 o 
  -7  12  10        7.93        4.01      4.82 o 
  -6  12  10        1.87        1.46      2.94 o 
  -5  12  10        3.24        4.99      2.99 o 
  -4  12  10       72.13       63.75      4.72 o 
  -3  12  10        1.51        0.67      2.39 o 
  -2  12  10      437.00      448.74     10.33 o 
  -1  12  10        1.56       -2.53      2.53 o 
   0  12  10       67.34       46.57      3.99 o 
   1  12  10        0.21        0.54      3.10 o 
   2  12  10       68.90       70.06      5.37 o 
   3  12  10       35.74       34.16      7.44 o 
   4  12  10       98.52      111.11      7.86 o 
   5  12  10       12.08        6.67      4.28 o 
   6  12  10        3.10        0.68      4.36 o 
  -9  13  10       24.50       36.78      5.26 o 
  -8  13  10        7.02        5.28      3.80 o 
  -7  13  10        1.88       -1.52      3.60 o 
  -6  13  10      203.71      188.30      9.99 o 
  -5  13  10       49.13       65.65      4.77 o 
  -4  13  10       26.18       13.91      3.33 o 
  -3  13  10       49.44       36.95      3.81 o 
  -2  13  10        1.29        2.55      3.10 o 
  -1  13  10      192.57      187.33      6.97 o 
   0  13  10       83.73       84.15      5.03 o 
   1  13  10       88.80      101.06      6.20 o 
   2  13  10       79.24       71.84      6.67 o 
   3  13  10        2.08        7.54      4.11 o 
   4  13  10        1.80        1.10      5.27 o 
   5  13  10       13.32       21.67      5.08 o 
   6  13  10       30.26       40.45      6.09 o 
  -9  14  10        2.57        2.11      4.05 o 
  -8  14  10        0.46        5.77      3.99 o 
  -7  14  10        0.32        1.66      3.73 o 
  -6  14  10       30.07       30.68      4.04 o 
  -5  14  10       39.84       35.01      4.00 o 
  -4  14  10      100.98      125.71      9.26 o 
  -3  14  10       76.15       86.76      5.70 o 
  -2  14  10        0.25       -0.38      2.96 o 
  -1  14  10        0.20        0.28      3.02 o 
   0  14  10       58.39       51.26      4.22 o 
   1  14  10       96.76      101.21      6.35 o 
   2  14  10        0.22        4.01      4.19 o 
   3  14  10      207.01      239.53     14.73 o 
   4  14  10        4.29        2.97      4.25 o 
   5  14  10       22.24       34.32      7.63 o 
  -9  15  10        0.01       -3.33      4.28 o 
  -8  15  10       32.33       17.23      4.89 o 
  -7  15  10       29.95       40.11      5.39 o 
  -6  15  10      151.01      177.46      7.75 o 
  -5  15  10       26.60       25.81      4.18 o 
  -4  15  10        1.81        0.18      2.86 o 
  -3  15  10      103.37       94.74      7.07 o 
  -2  15  10      161.74      169.82      7.75 o 
  -1  15  10        0.42        2.67      4.18 o 
   0  15  10      186.52      214.55      8.68 o 
   1  15  10       50.66       53.39      5.29 o 
   2  15  10       82.11       76.35      7.15 o 
   3  15  10        1.96        5.26      5.02 o 
   4  15  10        6.97        3.43      4.59 o 
   5  15  10       36.20       33.49      5.79 o 
  -8  16  10       23.98       21.82      5.33 o 
  -7  16  10       35.74       26.08      5.02 o 
  -6  16  10       33.54       32.26      5.16 o 
  -5  16  10        8.62        9.38      3.45 o 
  -4  16  10       23.64       21.01      3.69 o 
  -3  16  10        1.21       -3.37      3.37 o 
  -2  16  10      141.10      118.93      7.80 o 
  -1  16  10       22.36       17.55      3.96 o 
   0  16  10       45.31       45.14      5.86 o 
   1  16  10       63.65       50.39      7.94 o 
   2  16  10       56.86       71.47      9.29 o 
   3  16  10       25.24       28.58      5.70 o 
   4  16  10        4.26        1.24      4.73 o 
   5  16  10       13.54        8.84      7.43 o 
  -8  17  10       23.19       35.16      6.90 o 
  -7  17  10       11.62       16.33      7.40 o 
  -6  17  10        0.34        5.07      4.17 o 
  -5  17  10        0.61       -2.79      2.79 o 
  -4  17  10        2.54       -1.52      3.60 o 
  -3  17  10       50.03       41.56      5.60 o 
  -2  17  10      189.45      183.41      9.83 o 
  -1  17  10       17.58       16.47      4.06 o 
   0  17  10       15.92       14.04      4.96 o 
   1  17  10        0.31        3.23     12.13 o 
   2  17  10        4.17        7.75      4.59 o 
   3  17  10        0.40       -0.51      4.48 o 
   4  17  10       24.56       20.59      5.64 o 
  -7  18  10        6.04        6.66      4.43 o 
  -6  18  10       42.17       51.06      6.09 o 
  -5  18  10        1.69       -1.57      3.15 o 
  -4  18  10      140.94      127.90      8.49 o 
  -3  18  10        1.00       -4.76      5.06 o 
  -2  18  10       25.99       21.05      5.16 o 
  -1  18  10       14.47       15.27      4.94 o 
   0  18  10       14.06       20.73      5.34 o 
   1  18  10        7.78       12.36      5.83 o 
   2  18  10        0.08        0.56      7.24 o 
   3  18  10        0.96        1.96      4.79 o 
  -6  19  10        2.78        1.28      4.31 o 
  -5  19  10       16.38       24.19      5.12 o 
  -4  19  10        2.95       -2.25      3.91 o 
  -3  19  10        2.77        3.72      4.23 o 
  -2  19  10       14.36       26.40      5.58 o 
  -1  19  10        0.23       -2.55      5.26 o 
   0  19  10       26.32       22.83      5.79 o 
   1  19  10        6.12       -3.39      5.17 o 
   2  19  10        0.79        1.29      5.90 o 
   3  19  10        0.01        4.61      6.62 o 
  -5  20  10       33.53       45.74     10.34 o 
  -4  20  10        8.40        0.49      4.26 o 
  -3  20  10        7.48        6.38      4.65 o 
  -2  20  10       14.32       18.43      7.63 o 
  -1  20  10        4.55        4.25      6.34 o 
   0  20  10        2.47        2.74      5.81 o 
   1  20  10        0.42        2.36      8.41 o 
   2  20  10       18.60       33.87      7.97 o 
  -4  21  10        0.08       -3.38      4.58 o 
  -3  21  10       28.96       29.01      7.05 o 
  -2  21  10       15.22       15.66      6.77 o 
  -1  21  10        0.08       -5.05      5.45 o 
   0  21  10       64.77       66.51     12.91 o 
 -11   0  11       30.37       21.91      6.26 o 
  -9   0  11      271.60      329.41     16.82 o 
  -7   0  11      920.23      962.40     34.43 o 
  -5   0  11       34.65       26.99      5.48 o 
  -3   0  11      335.60      363.07     10.14 o 
  -1   0  11      611.18      645.50     31.49 o 
   1   0  11      515.28      500.05     16.87 o 
   3   0  11       92.62       94.68     11.74 o 
   5   0  11      192.68      189.74     16.43 o 
   7   0  11       33.30       38.73     10.17 o 
 -11   1  11       56.98       52.35      4.87 o 
 -10   1  11       79.42       88.55      4.91 o 
  -9   1  11       16.90       12.56      3.10 o 
  -8   1  11        0.09        0.60      2.63 o 
  -7   1  11        3.86        0.69      3.08 o 
  -6   1  11       78.26       95.10      8.75 o 
  -5   1  11      140.05      145.88      4.97 o 
  -4   1  11       10.02        7.35      1.73 o 
  -3   1  11       44.02       34.29      2.62 o 
  -2   1  11        0.69        3.51      2.27 o 
  -1   1  11      286.96      322.79      9.13 o 
   0   1  11      181.43      195.37      7.28 o 
   1   1  11      142.18      143.56      6.53 o 
   2   1  11      147.61      158.16      6.93 o 
   3   1  11      157.10      121.25      9.13 o 
   4   1  11        0.55       -3.81      4.12 o 
   5   1  11       56.61       46.90      7.05 o 
   6   1  11       16.39        9.86      6.26 o 
   7   1  11       23.95       21.91      6.34 o 
 -11   2  11       50.81       56.50      5.59 o 
 -10   2  11       40.37       30.60      3.59 o 
  -9   2  11        0.37       -0.05      3.10 o 
  -8   2  11      108.06      118.16      6.38 o 
  -7   2  11       64.87       61.09      4.87 o 
  -6   2  11        6.86        6.57      2.26 o 
  -5   2  11      105.01      103.89      4.09 o 
  -4   2  11      117.21      117.54      3.79 o 
  -3   2  11       41.44       36.63      2.93 o 
  -2   2  11      417.97      422.76      9.02 o 
  -1   2  11      453.28      462.61      9.75 o 
   0   2  11       23.61       19.97      3.39 o 
   1   2  11       12.89        7.93      3.25 o 
   2   2  11       29.13       26.68      3.57 o 
   3   2  11      141.76      112.17     14.28 o 
   4   2  11       32.41       25.90      5.51 o 
   5   2  11       35.13       36.64      6.50 o 
   6   2  11       79.72       75.46      8.58 o 
   7   2  11        0.40        0.98      5.26 o 
 -11   3  11       26.98       33.31      4.46 o 
 -10   3  11       18.17       14.92      3.72 o 
  -9   3  11       28.82       30.33      4.17 o 
  -8   3  11       29.43       24.77      3.62 o 
  -7   3  11        1.94        2.38      3.15 o 
  -6   3  11      281.74      309.57      7.88 o 
  -5   3  11      215.44      224.42      6.40 o 
  -4   3  11       36.61       25.34      2.38 o 
  -3   3  11      504.87      534.32      9.33 o 
  -2   3  11      574.08      599.92     11.29 o 
  -1   3  11       54.27       47.68      3.62 o 
   0   3  11       41.20       40.73      3.63 o 
   1   3  11      773.13      764.57     15.59 o 
   2   3  11      286.32      303.93      9.15 o 
   3   3  11       28.54       34.34      6.07 o 
   4   3  11       75.78       59.87      7.18 o 
   5   3  11        0.11       -5.04      5.48 o 
   6   3  11       13.04       13.77      5.94 o 
   7   3  11       15.73        9.19      5.81 o 
 -11   4  11        1.81        3.62      3.48 o 
 -10   4  11       10.73       11.27      3.56 o 
  -9   4  11       41.36       49.48      4.75 o 
  -8   4  11        0.06       -2.04      3.02 o 
  -7   4  11      201.50      217.46      8.46 o 
  -6   4  11      155.46      161.04      5.92 o 
  -5   4  11        5.32        1.42      2.08 o 
  -4   4  11      382.14      380.75     15.98 o 
  -3   4  11        2.36        1.11      1.96 o 
  -2   4  11      464.60      458.46      9.51 o 
  -1   4  11      581.92      565.36     11.09 o 
   0   4  11     1079.24     1037.92     16.96 o 
   1   4  11        2.71        2.94      2.60 o 
   2   4  11        7.38        2.86      2.82 o 
   3   4  11        0.02        1.94      4.56 o 
   4   4  11      155.41      189.11     19.37 o 
   5   4  11        3.10       -2.30      4.40 o 
   6   4  11       43.05       60.60      9.00 o 
   7   4  11       12.55       12.98      7.82 o 
 -11   5  11       12.83        7.53      3.72 o 
 -10   5  11        7.71        5.81      3.45 o 
  -9   5  11        5.66        5.60      3.43 o 
  -8   5  11        0.16       -0.90      2.97 o 
  -7   5  11       16.98       10.02      3.48 o 
  -6   5  11        6.60        5.02      2.55 o 
  -5   5  11        0.55        0.72      2.82 o 
  -4   5  11      116.86       95.08      5.02 o 
  -3   5  11       22.13       24.90      2.83 o 
  -2   5  11      787.29      766.21     12.35 o 
  -1   5  11        0.04       -2.01      2.01 o 
   0   5  11      102.51      101.95      5.39 o 
   1   5  11      484.84      469.55     10.27 o 
   2   5  11      264.39      275.58      7.82 o 
   3   5  11      217.28      234.34     12.29 o 
   4   5  11        0.48        9.48      5.48 o 
   5   5  11       20.56       24.16      6.22 o 
   6   5  11       24.94       26.05      7.63 o 
   7   5  11       34.49       43.76      5.68 o 
 -11   6  11        0.08       -2.77      3.14 o 
 -10   6  11        2.97        7.56      3.65 o 
  -9   6  11       14.15       12.83      3.60 o 
  -8   6  11        0.19       -2.14      2.79 o 
  -7   6  11        3.14        2.67      3.29 o 
  -6   6  11      155.04      139.11      6.49 o 
  -5   6  11       22.83       14.48      2.49 o 
  -4   6  11        1.71        1.65      2.92 o 
  -3   6  11        0.17       -1.57      2.13 o 
  -2   6  11       19.00        9.65      2.76 o 
  -1   6  11      104.83       89.79      4.55 o 
   0   6  11       91.77       68.75      4.21 o 
   1   6  11      222.01      241.75      7.33 o 
   2   6  11       67.77       59.16      4.66 o 
   3   6  11      368.24      388.45     12.57 o 
   4   6  11      105.82       94.82      6.90 o 
   5   6  11      192.13      226.74     11.57 o 
   6   6  11       10.34       13.03      4.66 o 
   7   6  11       13.27        7.61      3.81 o 
 -11   7  11        7.67       12.40      3.83 o 
 -10   7  11        0.07       -1.21      3.25 o 
  -9   7  11        0.49       -1.56      3.12 o 
  -8   7  11       12.02        8.58      3.39 o 
  -7   7  11        8.11        8.07      3.43 o 
  -6   7  11       85.99       80.16      4.72 o 
  -5   7  11        0.24       -2.46      2.46 o 
  -4   7  11      352.93      324.50      8.56 o 
  -3   7  11      292.12      270.53      7.30 o 
  -2   7  11      645.39      648.80     12.32 o 
  -1   7  11      184.28      174.55      5.70 o 
   0   7  11       23.58       25.32      2.89 o 
   1   7  11      183.28      173.71      6.41 o 
   2   7  11       72.51       54.17      4.63 o 
   3   7  11       91.45      104.96      7.22 o 
   4   7  11       93.44       99.16      7.14 o 
   5   7  11        9.35        7.31      5.23 o 
   6   7  11        1.73        1.55      4.20 o 
   7   7  11        2.91        4.43      3.80 o 
 -10   8  11        1.26       -0.42      3.43 o 
  -9   8  11        8.03        4.87      3.49 o 
  -8   8  11       59.57       50.77      5.08 o 
  -7   8  11        2.94        4.02      3.37 o 
  -6   8  11       15.15       12.24      2.98 o 
  -5   8  11       55.65       70.62      4.54 o 
  -4   8  11      155.03      145.99      6.40 o 
  -3   8  11      534.37      563.97     12.66 o 
  -2   8  11       31.07       17.83      3.46 o 
  -1   8  11       10.38       12.61      2.83 o 
   0   8  11      583.41      574.07     10.66 o 
   1   8  11      144.97      136.82      6.03 o 
   2   8  11       42.89       38.68      4.23 o 
   3   8  11       21.33       15.91      4.11 o 
   4   8  11       15.50       25.91      4.80 o 
   5   8  11       31.43       16.62      4.82 o 
   6   8  11       64.01       69.35      6.84 o 
 -10   9  11        0.19        0.80      3.66 o 
  -9   9  11       11.99       12.79      3.92 o 
  -8   9  11        3.72        2.35      3.43 o 
  -7   9  11       12.64       23.68      4.56 o 
  -6   9  11        1.26        2.12      2.70 o 
  -5   9  11      110.79       89.81      5.07 o 
  -4   9  11      532.19      578.36     12.55 o 
  -3   9  11       65.70       53.74      4.42 o 
  -2   9  11      187.92      166.28      6.23 o 
  -1   9  11       72.09       57.57      4.06 o 
   0   9  11       40.03       40.67      3.38 o 
   1   9  11      223.40      217.68      6.53 o 
   2   9  11       34.47       29.82      4.09 o 
   3   9  11       10.44        5.91      4.03 o 
   4   9  11       17.84       12.63      4.41 o 
   5   9  11       18.88       17.50      4.80 o 
   6   9  11       19.91       22.14      5.23 o 
 -10  10  11        0.82        2.61      3.76 o 
  -9  10  11       15.58        9.81      6.00 o 
  -8  10  11       44.81       50.30      5.19 o 
  -7  10  11       26.09       17.38      4.21 o 
  -6  10  11       49.06       44.36      4.04 o 
  -5  10  11       91.84       73.99      4.84 o 
  -4  10  11       42.33       44.05      4.09 o 
  -3  10  11        0.18        2.95      2.48 o 
  -2  10  11      201.38      223.30      7.24 o 
  -1  10  11       24.40       16.19      3.11 o 
   0  10  11       24.13       25.61      3.29 o 
   1  10  11        2.83        4.40      2.48 o 
   2  10  11       10.62        4.59      3.80 o 
   3  10  11       23.83       16.19      4.30 o 
   4  10  11        2.95        5.91      4.19 o 
   5  10  11       22.09       22.84      5.06 o 
   6  10  11        0.48        1.56      4.29 o 
 -10  11  11       17.66       20.59      5.59 o 
  -9  11  11        1.06        0.51      3.73 o 
  -8  11  11        1.18        0.21      3.60 o 
  -7  11  11        0.46        1.40      3.60 o 
  -6  11  11      316.48      340.48      9.56 o 
  -5  11  11      191.38      231.34      7.85 o 
  -4  11  11      195.38      217.91      7.58 o 
  -3  11  11       44.06       50.55      5.28 o 
  -2  11  11        0.10       -1.51      2.97 o 
  -1  11  11      158.58      170.16      6.88 o 
   0  11  11      105.37      100.39      5.32 o 
   1  11  11       13.33       12.00      3.50 o 
   2  11  11        0.34       -2.42      3.75 o 
   3  11  11       14.86        7.60      4.02 o 
   4  11  11       98.16       96.31      7.60 o 
   5  11  11        0.29       -0.23      4.21 o 
   6  11  11        9.55       15.47      5.11 o 
  -9  12  11       39.68       41.98      5.48 o 
  -8  12  11       21.02       13.75      4.34 o 
  -7  12  11      169.97      212.19      9.40 o 
  -6  12  11        0.51        1.02      2.95 o 
  -5  12  11       41.07       37.95      5.42 o 
  -4  12  11        0.10        2.12      2.80 o 
  -3  12  11      368.06      419.84     12.50 o 
  -2  12  11        2.69       -2.55      2.87 o 
  -1  12  11       25.31       29.04      3.59 o 
   0  12  11        0.68       -2.52      2.52 o 
   1  12  11       18.61        7.65      3.57 o 
   2  12  11        1.73       -3.60      3.60 o 
   3  12  11        1.81       -0.62      3.97 o 
   4  12  11        0.25       -3.71      3.71 o 
   5  12  11       16.20       14.85      5.03 o 
  -9  13  11        7.90       11.50      4.46 o 
  -8  13  11       27.52       34.83      5.19 o 
  -7  13  11        9.30       25.79      4.88 o 
  -6  13  11       86.75       97.43      5.65 o 
  -5  13  11       25.54       39.74      4.14 o 
  -4  13  11       44.67       51.53      4.45 o 
  -3  13  11        3.51       -0.15      2.87 o 
  -2  13  11        6.43        6.97      3.32 o 
  -1  13  11       11.14        7.34      3.36 o 
   0  13  11        0.04       -1.73      2.82 o 
   1  13  11       77.69       76.75      5.77 o 
   2  13  11        0.01       -3.84      3.84 o 
   3  13  11        9.85        8.36      4.57 o 
   4  13  11       19.46       16.78      4.89 o 
   5  13  11       57.15       64.95      7.07 o 
  -9  14  11        5.68       10.74      4.59 o 
  -8  14  11       87.96      105.45      7.59 o 
  -7  14  11       18.51       23.48      4.73 o 
  -6  14  11       12.51       19.65      3.84 o 
  -5  14  11        0.57        2.96      2.89 o 
  -4  14  11      108.99      129.17     11.80 o 
  -3  14  11        0.96        0.43      3.73 o 
  -2  14  11       80.13       81.33      5.80 o 
  -1  14  11        5.65        9.96      3.56 o 
   0  14  11       11.05        5.67      3.52 o 
   1  14  11       50.96       53.51      5.31 o 
   2  14  11        0.58       -4.19      4.19 o 
   3  14  11        0.06        1.09      4.20 o 
   4  14  11       32.63       40.06      6.32 o 
   5  14  11        2.12        1.15      4.64 o 
  -8  15  11        0.21        2.06      4.20 o 
  -7  15  11        3.41        2.38      4.11 o 
  -6  15  11       82.45       78.80      6.61 o 
  -5  15  11       61.94       83.87      5.59 o 
  -4  15  11        3.27        4.04      3.89 o 
  -3  15  11       10.60        8.43      4.03 o 
  -2  15  11        4.52        8.98      4.17 o 
  -1  15  11        8.71        8.93      3.71 o 
   0  15  11        3.86       -2.38      3.91 o 
   1  15  11       94.34       88.10      8.10 o 
   2  15  11       63.71       69.82      7.51 o 
   3  15  11       91.07      104.15      8.27 o 
   4  15  11        0.35        0.18      4.44 o 
  -8  16  11        2.42        1.60      4.53 o 
  -7  16  11       21.09       22.15      5.02 o 
  -6  16  11        1.22       -4.09      5.11 o 
  -5  16  11        2.12        3.79      3.16 o 
  -4  16  11       38.44       37.69      5.39 o 
  -3  16  11        9.93        4.68      4.05 o 
  -2  16  11      252.49      271.55     11.66 o 
  -1  16  11        3.13        5.85      3.62 o 
   0  16  11      126.86      124.75      8.65 o 
   1  16  11        0.17       12.96      5.94 o 
   2  16  11        0.76       -0.02      4.28 o 
   3  16  11        8.92        7.38      4.80 o 
   4  16  11        1.15        4.42      4.70 o 
  -7  17  11        0.52        7.05      4.58 o 
  -6  17  11        0.14       -0.62      4.08 o 
  -5  17  11        8.96       14.04      4.41 o 
  -4  17  11       11.45        5.39      4.02 o 
  -3  17  11       38.98       37.27      5.57 o 
  -2  17  11       64.69       66.26      7.23 o 
  -1  17  11        3.36        6.71      5.39 o 
   0  17  11        0.49       -0.87      4.36 o 
   1  17  11       63.61       61.00      8.52 o 
   2  17  11        2.72        7.40      6.01 o 
   3  17  11       71.16       69.46      8.72 o 
  -6  18  11        5.58        0.00      5.53 o 
  -5  18  11        0.01       -3.68      3.68 o 
  -4  18  11       18.29       19.01      4.93 o 
  -3  18  11        7.47        9.12      4.65 o 
  -2  18  11        5.29        5.30      4.77 o 
  -1  18  11      140.40      140.66     11.46 o 
   0  18  11        0.00       -4.20      4.59 o 
   1  18  11       76.99       95.19      9.95 o 
   2  18  11        1.59        0.51      5.51 o 
  -5  19  11        9.83        6.96      4.82 o 
  -4  19  11       20.68       15.55      5.11 o 
  -3  19  11       20.54       16.24      4.94 o 
  -2  19  11       17.22       20.86      7.05 o 
  -1  19  11       21.76       19.62      6.85 o 
   0  19  11        7.17        7.26      6.62 o 
   1  19  11       24.60       28.10      7.45 o 
   2  19  11       28.07       51.25     12.52 o 
  -4  20  11        0.02       -4.38      4.38 o 
  -3  20  11       27.68       32.92      7.92 o 
  -2  20  11       48.89       50.16      8.68 o 
  -1  20  11       25.78       15.30      6.74 o 
   0  20  11       56.94       66.12     12.91 o 
 -10   0  12       34.12       28.56      7.04 o 
  -8   0  12       58.95       64.16      8.61 o 
  -6   0  12       47.07       42.25      7.43 o 
  -4   0  12      444.35      459.45     19.37 o 
  -2   0  12       51.45       42.67      7.04 o 
   0   0  12     1522.28     1421.21     34.99 o 
   2   0  12      868.38      891.84     35.60 o 
   4   0  12       82.25       70.81     11.35 o 
   6   0  12      152.25      185.44     17.60 o 
 -11   1  12       31.95       42.32      5.67 o 
 -10   1  12        9.26        8.56      4.28 o 
  -9   1  12        0.06        0.78      3.60 o 
  -8   1  12        7.60        6.82      3.73 o 
  -7   1  12       12.78        7.33      4.00 o 
  -6   1  12      116.94      129.47      8.56 o 
  -5   1  12      137.89      122.61      6.15 o 
  -4   1  12       24.98       22.16      2.97 o 
  -3   1  12        5.27        3.71      2.26 o 
  -2   1  12      822.50      785.81     13.95 o 
  -1   1  12      903.85      920.39     17.75 o 
   0   1  12      393.58      431.02     14.57 o 
   1   1  12       28.82       13.97      3.44 o 
   2   1  12       67.68       58.44      4.91 o 
   3   1  12       21.03       13.11      5.26 o 
   4   1  12      152.82      142.53     10.51 o 
   5   1  12        9.50       13.49     10.76 o 
   6   1  12        0.46       -2.24      5.48 o 
   7   1  12        3.55        1.32      5.39 o 
 -11   2  12       13.45       18.77      4.24 o 
 -10   2  12       17.19       19.08      3.38 o 
  -9   2  12        5.54       12.39      3.39 o 
  -8   2  12       56.23       55.41      4.73 o 
  -7   2  12        6.62        4.89      3.01 o 
  -6   2  12      156.62      162.31      7.45 o 
  -5   2  12       42.27       30.08      2.86 o 
  -4   2  12        1.94       -1.46      2.30 o 
  -3   2  12      771.03      761.22     13.39 o 
  -2   2  12      284.94      281.21      7.78 o 
  -1   2  12      116.30       89.15      4.81 o 
   0   2  12       28.81       29.24      4.10 o 
   1   2  12      336.58      347.68      9.90 o 
   2   2  12       74.90       58.70      5.61 o 
   3   2  12       20.60       24.93      5.81 o 
   4   2  12       23.06       24.62      6.22 o 
   5   2  12        1.30       -4.70      4.70 o 
   6   2  12        4.84       -2.15      5.26 o 
   7   2  12       33.29       39.32      7.47 o 
 -11   3  12       12.05       17.10      3.56 o 
 -10   3  12       73.05       75.43      4.89 o 
  -9   3  12       21.71       18.43      3.84 o 
  -8   3  12       50.51       39.26      4.47 o 
  -7   3  12       57.24       42.28      5.53 o 
  -6   3  12       81.98       72.96      4.30 o 
  -5   3  12      227.56      258.83      6.55 o 
  -4   3  12      241.50      250.81      6.73 o 
  -3   3  12       92.93       91.13      4.58 o 
  -2   3  12      420.70      432.39      9.68 o 
  -1   3  12      151.37      138.99      6.39 o 
   0   3  12        0.01       -2.52      2.52 o 
   1   3  12       34.25       39.54      4.15 o 
   2   3  12        5.90        3.14      3.67 o 
   3   3  12        2.88       -0.67      4.28 o 
   4   3  12       43.34       47.32      7.05 o 
   5   3  12       22.65       23.08      6.36 o 
   6   3  12        4.31        1.44      5.23 o 
 -11   4  12        0.29       -2.30      3.45 o 
 -10   4  12       11.08       11.59      3.72 o 
  -9   4  12       11.30        8.51      3.56 o 
  -8   4  12        0.20        3.78      3.29 o 
  -7   4  12      205.90      220.84      8.71 o 
  -6   4  12       54.71       63.82      4.71 o 
  -5   4  12       80.23       66.52      4.15 o 
  -4   4  12       39.33       27.76      3.50 o 
  -3   4  12       23.57       30.75      2.91 o 
  -2   4  12        0.01       -2.73      2.73 o 
  -1   4  12        2.33       -2.06      2.39 o 
   0   4  12      136.94      112.35      6.11 o 
   1   4  12       32.38       18.70      3.14 o 
   2   4  12        2.53        4.67      3.76 o 
   3   4  12       88.33       59.59      8.22 o 
   4   4  12        0.73       -1.00      4.56 o 
   5   4  12       57.86       61.79      8.16 o 
   6   4  12       54.09       51.80      7.88 o 
 -11   5  12        4.57        2.09      3.68 o 
 -10   5  12        3.11        3.86      3.45 o 
  -9   5  12       95.51       94.81     12.76 o 
  -8   5  12       60.45       59.88      5.63 o 
  -7   5  12        6.25       -0.40      3.37 o 
  -6   5  12       15.24        4.48      2.74 o 
  -5   5  12      158.07      188.05      6.47 o 
  -4   5  12       25.19       27.53      4.11 o 
  -3   5  12       32.72       26.57      3.14 o 
  -2   5  12      426.49      452.94      9.15 o 
  -1   5  12      164.72      185.61      6.46 o 
   0   5  12      427.20      461.91     10.44 o 
   1   5  12       56.01       46.28      4.04 o 
   2   5  12        3.56        4.10      3.39 o 
   3   5  12       27.87       26.42      4.64 o 
   4   5  12        0.24       -3.34      3.34 o 
   5   5  12       20.55       18.45      6.22 o 
   6   5  12        4.94        5.85     12.52 o 
 -10   6  12       15.86       15.95      3.92 o 
  -9   6  12        2.31        3.72      3.48 o 
  -8   6  12        7.91        8.33      3.66 o 
  -7   6  12      103.78       95.16      6.23 o 
  -6   6  12      224.26      261.00      7.95 o 
  -5   6  12      131.07      147.85      6.00 o 
  -4   6  12      233.71      228.43      9.09 o 
  -3   6  12        0.17       -2.69      2.69 o 
  -2   6  12      187.02      194.79      6.04 o 
  -1   6  12        2.10        1.65      2.25 o 
   0   6  12      359.71      374.29      9.22 o 
   1   6  12        0.55        0.22      2.51 o 
   2   6  12       10.12        7.11      3.73 o 
   3   6  12        2.43       -0.68      3.57 o 
   4   6  12        4.72        1.27      3.89 o 
   5   6  12        6.39        2.27      4.34 o 
   6   6  12        0.39       -3.95      3.97 o 
 -10   7  12        0.85       -1.58      3.87 o 
  -9   7  12        7.32        9.97      3.73 o 
  -8   7  12       19.52       13.38      4.41 o 
  -7   7  12       12.75       12.82      3.83 o 
  -6   7  12       74.16       75.26      4.75 o 
  -5   7  12       20.04       21.79      3.42 o 
  -4   7  12      388.83      450.50     12.85 o 
  -3   7  12       32.84       43.45      4.25 o 
  -2   7  12       39.99       33.04      3.23 o 
  -1   7  12      153.25      155.91      5.66 o 
   0   7  12       13.89        9.56      2.83 o 
   1   7  12        2.80        2.35      2.90 o 
   2   7  12       17.60       15.06      4.31 o 
   3   7  12      104.77       92.64      7.07 o 
   4   7  12        2.01        8.41      4.21 o 
   5   7  12       27.06       33.68      5.61 o 
   6   7  12        9.73        9.30      4.80 o 
 -10   8  12        0.03       -3.43      3.43 o 
  -9   8  12        3.48        7.39      3.79 o 
  -8   8  12        8.47       14.02      3.90 o 
  -7   8  12      144.54      174.90      8.33 o 
  -6   8  12        5.56       -0.12      2.62 o 
  -5   8  12      178.21      198.34      7.25 o 
  -4   8  12       80.40       94.75      6.32 o 
  -3   8  12      156.53      153.98      6.88 o 
  -2   8  12       94.80       83.54      4.89 o 
  -1   8  12       24.09       30.00      3.15 o 
   0   8  12       45.88       37.19      3.34 o 
   1   8  12       61.24       53.54      4.18 o 
   2   8  12      203.91      198.55      9.40 o 
   3   8  12       11.83        2.49      4.21 o 
   4   8  12       28.27       22.25      4.94 o 
   5   8  12       18.62       18.18      5.03 o 
   6   8  12        2.25        2.55      4.70 o 
 -10   9  12       12.14       14.17      4.15 o 
  -9   9  12       80.30       74.06      6.19 o 
  -8   9  12       34.69       34.01      7.28 o 
  -7   9  12       30.58       17.91      4.05 o 
  -6   9  12        0.14       -0.91      2.79 o 
  -5   9  12        7.75        2.31      2.85 o 
  -4   9  12      120.98      156.05      8.18 o 
  -3   9  12       36.78       48.31      5.25 o 
  -2   9  12      724.63      787.13     16.48 o 
  -1   9  12        0.06       -1.66      2.34 o 
   0   9  12       39.65       32.86      3.32 o 
   1   9  12       55.16       46.82      4.74 o 
   2   9  12        6.85       -0.03      3.74 o 
   3   9  12       26.96       40.88      7.70 o 
   4   9  12       79.08       79.92      7.20 o 
   5   9  12        2.78        4.11      4.57 o 
   6   9  12        3.86        2.15      5.81 o 
 -10  10  12        1.42       -0.31      3.89 o 
  -9  10  12        0.69        1.07      3.76 o 
  -8  10  12        0.01       -3.46      3.46 o 
  -7  10  12        1.01        6.08      4.19 o 
  -6  10  12       88.10      108.50      5.80 o 
  -5  10  12       36.59       38.83      3.94 o 
  -4  10  12       89.53      106.73     11.35 o 
  -3  10  12      276.72      300.34     11.00 o 
  -2  10  12       68.94       79.92      5.42 o 
  -1  10  12        2.49       -2.41      2.41 o 
   0  10  12        3.24       -0.60      2.39 o 
   1  10  12       40.21       45.70      4.68 o 
   2  10  12        2.89       -2.62      3.50 o 
   3  10  12        6.58       12.73      4.43 o 
   4  10  12       33.95       30.04      5.68 o 
   5  10  12       26.26       34.35      5.97 o 
  -9  11  12       24.99       25.18      4.83 o 
  -8  11  12        7.12       11.95      4.20 o 
  -7  11  12       27.25       20.91      4.58 o 
  -6  11  12        1.59        1.61      2.97 o 
  -5  11  12       41.27       34.67      3.83 o 
  -4  11  12        7.22       -0.68      2.77 o 
  -3  11  12       15.09        9.52      4.07 o 
  -2  11  12        4.22        2.46      3.05 o 
  -1  11  12       28.97       25.20      3.89 o 
   0  11  12      151.82      184.74      7.52 o 
   1  11  12       57.72       56.70      5.07 o 
   2  11  12       11.07        5.75      4.21 o 
   3  11  12       33.12       24.22      4.94 o 
   4  11  12       25.88       23.42      5.31 o 
   5  11  12       95.70      122.50      9.09 o 
  -9  12  12        0.02       -1.44      3.80 o 
  -8  12  12        1.44        6.88      4.05 o 
  -7  12  12       24.80       34.14      5.12 o 
  -6  12  12       19.67       24.64      3.83 o 
  -5  12  12        0.70       -2.59      2.65 o 
  -4  12  12       11.01       15.46      3.38 o 
  -3  12  12       10.67        8.52      3.79 o 
  -2  12  12        8.23       15.64      3.66 o 
  -1  12  12        3.25        3.08      3.12 o 
   0  12  12       48.90       51.79      4.08 o 
   1  12  12        9.77       11.58      3.95 o 
   2  12  12      194.89      196.20     10.16 o 
   3  12  12        6.60        1.05      4.22 o 
   4  12  12        0.05        0.55      4.49 o 
   5  12  12       16.15       14.81      5.39 o 
  -9  13  12        5.43        6.81      4.46 o 
  -8  13  12        2.26        1.70      4.29 o 
  -7  13  12       20.21       28.52      6.54 o 
  -6  13  12        6.80        7.04      3.90 o 
  -5  13  12       31.16       32.44      4.03 o 
  -4  13  12        8.77       14.03      3.36 o 
  -3  13  12        9.68        6.53      3.74 o 
  -2  13  12       53.72       49.11      6.96 o 
  -1  13  12       23.15       23.35      4.13 o 
   0  13  12       82.85       77.21      6.99 o 
   1  13  12        3.83       -4.07      4.07 o 
   2  13  12        0.26        0.88      8.51 o 
   3  13  12      112.04      129.85     14.29 o 
   4  13  12       36.43       31.92      6.04 o 
  -8  14  12        6.14        1.52      6.93 o 
  -7  14  12       33.99       43.72      5.62 o 
  -6  14  12        0.79        3.90      3.91 o 
  -5  14  12        4.42        4.73      3.19 o 
  -4  14  12        7.12        5.17      3.80 o 
  -3  14  12       34.14       36.61      5.32 o 
  -2  14  12       24.87       20.16      4.83 o 
  -1  14  12        7.81       -0.57      3.26 o 
   0  14  12      158.29      176.46      9.74 o 
   1  14  12      167.57      144.62      9.33 o 
   2  14  12        4.62        8.29      4.49 o 
   3  14  12       69.00       70.09      7.36 o 
   4  14  12        1.97        2.26      4.51 o 
  -8  15  12        7.71       13.89      4.79 o 
  -7  15  12        0.92        0.32      4.21 o 
  -6  15  12        0.87       -1.86      3.85 o 
  -5  15  12        2.82        3.74      3.91 o 
  -4  15  12        3.41        4.39      4.03 o 
  -3  15  12        9.64        9.43      5.43 o 
  -2  15  12       73.83       69.93      6.68 o 
  -1  15  12       26.31       27.89      5.38 o 
   0  15  12       48.87       62.75      7.23 o 
   1  15  12        0.53        3.94      5.63 o 
   2  15  12        9.85       11.49      4.94 o 
   3  15  12        6.27        6.40      4.94 o 
  -7  16  12      106.93      119.72     10.05 o 
  -6  16  12       10.75       15.18      4.71 o 
  -5  16  12       27.18       29.16      5.10 o 
  -4  16  12        7.35        3.53      4.61 o 
  -3  16  12        5.10        5.30      4.28 o 
  -2  16  12       27.58       32.57      5.79 o 
  -1  16  12       10.90       15.06      6.09 o 
   0  16  12        8.38        3.18      4.71 o 
   1  16  12       10.83       11.41      6.20 o 
   2  16  12       27.16       36.11      7.57 o 
   3  16  12       29.16       18.92      5.85 o 
  -6  17  12        6.13        2.26      5.67 o 
  -5  17  12        9.57       15.99      4.70 o 
  -4  17  12       39.39       55.51      6.40 o 
  -3  17  12       37.00       43.61      6.09 o 
  -2  17  12        1.97        3.29      4.27 o 
  -1  17  12       28.61       30.32      7.33 o 
   0  17  12       11.24       10.20      5.28 o 
   1  17  12        0.00       -4.68      8.02 o 
   2  17  12        1.67        0.60      5.90 o 
  -6  18  12        1.61       10.82      6.18 o 
  -5  18  12       21.72       30.78      5.64 o 
  -4  18  12        3.17        2.88      4.54 o 
  -3  18  12        2.15        4.26      4.71 o 
  -2  18  12       73.70      119.51     11.06 o 
  -1  18  12        2.81        7.20      6.34 o 
   0  18  12        0.08       -5.48      7.43 o 
   1  18  12        0.23        5.27      5.79 o 
  -4  19  12       42.94       49.93      6.62 o 
  -3  19  12       36.05       45.28      6.44 o 
  -2  19  12        0.03        8.67      6.50 o 
  -1  19  12        0.21       -4.79      6.65 o 
   0  19  12        8.34        3.52      8.61 o 
  -9   0  13       33.88       32.47      7.43 o 
  -7   0  13        3.01        6.26      5.87 o 
  -5   0  13      133.14      141.34      8.35 o 
  -3   0  13      374.61      431.44     15.06 o 
  -1   0  13       81.51       86.38      8.22 o 
   1   0  13        0.97        2.75      4.00 o 
   3   0  13       53.38       41.86      9.39 o 
   5   0  13       29.48       39.90     10.56 o 
 -10   1  13        0.27       -1.17      4.15 o 
  -9   1  13       24.13       24.89      6.65 o 
  -8   1  13        0.60       -3.60      3.60 o 
  -7   1  13       45.63       39.13      5.53 o 
  -6   1  13       76.08       67.19      6.64 o 
  -5   1  13       15.52       15.76      2.92 o 
  -4   1  13        6.41        4.19      2.62 o 
  -3   1  13      208.02      222.68      7.64 o 
  -2   1  13      326.83      375.40     11.52 o 
  -1   1  13       12.50        8.65      3.42 o 
   0   1  13      107.35      111.16      6.25 o 
   1   1  13       15.57       18.73      3.48 o 
   2   1  13       12.77       17.60      5.53 o 
   3   1  13        1.69        6.80      4.84 o 
   4   1  13       27.31       14.95      5.94 o 
   5   1  13        6.53        0.06      5.11 o 
   6   1  13        0.20        2.15      5.81 o 
 -10   2  13       93.45      108.36      9.58 o 
  -9   2  13        0.02       -3.72      3.87 o 
  -8   2  13       34.12       31.37      4.29 o 
  -7   2  13        3.06        4.15      3.23 o 
  -6   2  13       17.67       16.04      4.70 o 
  -5   2  13       57.32       53.74      4.00 o 
  -4   2  13        4.04        1.82      3.05 o 
  -3   2  13       78.74       69.53      5.57 o 
  -2   2  13       19.49       14.59      3.12 o 
  -1   2  13      101.55       95.16      5.13 o 
   0   2  13      171.66      189.66      8.24 o 
   1   2  13       48.86       44.37      4.53 o 
   2   2  13        0.80        0.78      4.70 o 
   3   2  13       79.26       67.51      7.88 o 
   4   2  13        3.77       -0.99      4.84 o 
   5   2  13       26.68       19.70      6.77 o 
   6   2  13        0.63        3.27      5.94 o 
 -10   3  13       10.88       14.93      3.99 o 
  -9   3  13       22.40       25.18      4.12 o 
  -8   3  13        0.03        0.23      3.15 o 
  -7   3  13       49.84       54.56      5.04 o 
  -6   3  13        0.61       -2.99      2.99 o 
  -5   3  13      175.57      179.15      5.84 o 
  -4   3  13       87.48       89.58      5.64 o 
  -3   3  13      226.46      214.85     11.45 o 
  -2   3  13        0.08       -2.43      2.65 o 
  -1   3  13      352.90      346.32      8.89 o 
   0   3  13       51.31       36.47      3.71 o 
   1   3  13       51.38       43.63      4.41 o 
   2   3  13       49.50       57.05      7.33 o 
   3   3  13        1.79       -0.97      4.79 o 
   4   3  13        5.76        8.89      5.79 o 
   5   3  13       28.06       36.76      7.60 o 
   6   3  13        3.05        7.63      6.07 o 
 -10   4  13        8.06        8.14      3.58 o 
  -9   4  13       22.70       19.93      3.68 o 
  -8   4  13        9.19        9.76      3.53 o 
  -7   4  13        0.00       -3.01      3.01 o 
  -6   4  13       91.88       76.56      5.86 o 
  -5   4  13       44.74       54.29      3.66 o 
  -4   4  13        0.15       -1.87      3.20 o 
  -3   4  13      483.21      470.85     13.31 o 
  -2   4  13      335.85      337.89      8.78 o 
  -1   4  13        0.00       -2.65      2.65 o 
   0   4  13       49.52       49.37      4.58 o 
   1   4  13        3.07        3.56      2.78 o 
   2   4  13      199.26      199.73      9.40 o 
   3   4  13        1.77        2.18      4.84 o 
   4   4  13       98.17      109.33      9.82 o 
   5   4  13       12.66        7.24      6.36 o 
   6   4  13        0.01        7.82      6.22 o 
 -10   5  13        5.69        3.86      3.88 o 
  -9   5  13       24.78       31.52      4.77 o 
  -8   5  13       15.74       16.00      4.03 o 
  -7   5  13        3.01        5.28      4.15 o 
  -6   5  13        9.82        2.93      4.50 o 
  -5   5  13       83.39       81.50      4.31 o 
  -4   5  13       94.21       79.45      5.03 o 
  -3   5  13      339.89      383.08     10.51 o 
  -2   5  13       16.67       15.30      3.17 o 
  -1   5  13       21.99       22.07      3.35 o 
   0   5  13      160.44      168.13      6.68 o 
   1   5  13       43.50       46.28      4.08 o 
   2   5  13       65.63       75.80      6.53 o 
   3   5  13       10.81        1.80      3.79 o 
   4   5  13        5.83        2.22      4.05 o 
   5   5  13       71.76       71.66      7.11 o 
   6   5  13       29.31       27.13      7.33 o 
 -10   6  13        2.71       -2.92      3.67 o 
  -9   6  13        0.17        0.33      4.90 o 
  -8   6  13       11.05        5.40      3.75 o 
  -7   6  13       23.12       23.72      4.28 o 
  -6   6  13       67.06       67.42      5.26 o 
  -5   6  13        0.83       -2.32      2.32 o 
  -4   6  13       28.36       33.35      3.90 o 
  -3   6  13      303.70      317.86     13.21 o 
  -2   6  13       22.75       15.41      3.22 o 
  -1   6  13      254.47      293.96      8.38 o 
   0   6  13        0.02        1.12      2.66 o 
   1   6  13       53.87       41.70      4.65 o 
   2   6  13       44.70       42.01      5.61 o 
   3   6  13       48.67       48.57      5.86 o 
   4   6  13        0.41       -2.48      4.14 o 
   5   6  13       31.62       40.03      6.07 o 
 -10   7  13        0.01       -2.63      3.76 o 
  -9   7  13        3.51        1.15      3.76 o 
  -8   7  13       60.26       62.57      5.82 o 
  -7   7  13        0.18        0.31      3.76 o 
  -6   7  13        9.95        4.76      3.28 o 
  -5   7  13        1.90        3.64      2.64 o 
  -4   7  13       19.11       19.03      4.11 o 
  -3   7  13       86.37       83.34      5.52 o 
  -2   7  13       51.38       38.60      3.77 o 
  -1   7  13      157.02      157.52      6.41 o 
   0   7  13      151.03      175.41      7.96 o 
   1   7  13       41.46       32.09      4.28 o 
   2   7  13       61.85       62.92      8.22 o 
   3   7  13        7.32        9.32      4.41 o 
   4   7  13        7.27        6.85      5.58 o 
   5   7  13       63.97       63.60      7.07 o 
 -10   8  13        3.33        1.97      3.97 o 
  -9   8  13        0.93        1.10      3.71 o 
  -8   8  13        7.72       -0.13      3.68 o 
  -7   8  13        9.26        8.35      3.83 o 
  -6   8  13        9.69        6.12      3.06 o 
  -5   8  13       38.51       28.61      4.35 o 
  -4   8  13       92.29       80.12      6.84 o 
  -3   8  13       98.08       90.31      6.78 o 
  -2   8  13       17.11       20.58      3.25 o 
  -1   8  13       21.11       20.89      3.08 o 
   0   8  13       35.87       37.19      3.91 o 
   1   8  13        1.00       -2.81      2.81 o 
   2   8  13        9.35       11.68      4.41 o 
   3   8  13        3.54       -0.82      3.96 o 
   4   8  13      138.93      161.49     17.04 o 
   5   8  13        2.23        2.27      4.85 o 
  -9   9  13       10.12       14.15      4.40 o 
  -8   9  13        0.16       -0.23      3.68 o 
  -7   9  13       70.54       69.60      6.09 o 
  -6   9  13        9.45        3.09      2.98 o 
  -5   9  13       11.67       10.48      4.04 o 
  -4   9  13      107.33      109.23      7.20 o 
  -3   9  13       25.73       33.77      4.94 o 
  -2   9  13       21.84       24.52      3.39 o 
  -1   9  13        7.73       10.98      2.77 o 
   0   9  13       66.27       55.99      4.40 o 
   1   9  13        2.90        4.21      3.40 o 
   2   9  13       16.15       17.42      4.89 o 
   3   9  13        0.42       -3.89      3.91 o 
   4   9  13        0.36       10.05      5.00 o 
   5   9  13      105.71      123.47      9.18 o 
  -9  10  13       21.51       22.26      4.85 o 
  -8  10  13        0.62       -3.68      3.68 o 
  -7  10  13       15.91        4.69      3.99 o 
  -6  10  13       26.34       15.23      4.19 o 
  -5  10  13        9.97       15.47      3.35 o 
  -4  10  13      141.22      137.93     10.09 o 
  -3  10  13        4.28        9.77      4.08 o 
  -2  10  13        0.31       -0.85      3.03 o 
  -1  10  13        2.58        4.30      2.80 o 
   0  10  13        0.16        2.64      2.66 o 
   1  10  13       85.84       75.76      5.95 o 
   2  10  13       71.50       69.35      6.85 o 
   3  10  13       24.11       26.13      5.41 o 
   4  10  13        2.67       -1.73      4.42 o 
   5  10  13        5.65       -1.26      7.43 o 
  -9  11  13        0.25        2.16      4.03 o 
  -8  11  13       53.55       57.56      5.97 o 
  -7  11  13       21.93       28.56      4.87 o 
  -6  11  13       56.07       45.40      5.33 o 
  -5  11  13       24.41       17.56      3.53 o 
  -4  11  13       73.09       81.48      6.61 o 
  -3  11  13        3.75       -1.22      4.16 o 
  -2  11  13        2.80        0.91      3.67 o 
  -1  11  13        7.10        8.91      3.09 o 
   0  11  13      117.76      104.03      6.74 o 
   1  11  13        3.78        3.67      4.28 o 
   2  11  13       13.81        7.46      4.54 o 
   3  11  13        2.19        0.03      4.34 o 
   4  11  13        2.92        0.29      4.60 o 
  -8  12  13        0.10        1.81      4.05 o 
  -7  12  13        0.00       -1.43      3.83 o 
  -6  12  13        1.22        4.29      3.83 o 
  -5  12  13        8.60        9.35      3.36 o 
  -4  12  13       22.15       16.34      4.44 o 
  -3  12  13      121.95      105.01      7.36 o 
  -2  12  13        9.55        6.93      4.03 o 
  -1  12  13       14.58        4.45      3.36 o 
   0  12  13       12.29       12.38      4.64 o 
   1  12  13       49.35       47.04      6.07 o 
   2  12  13        2.44        4.38      4.24 o 
   3  12  13        0.02       -0.72      4.51 o 
   4  12  13        4.27        6.31      5.03 o 
  -8  13  13       11.17       16.50      4.89 o 
  -7  13  13       81.68       82.55      6.92 o 
  -6  13  13        0.60       -3.68      3.68 o 
  -5  13  13       13.21        9.16      3.48 o 
  -4  13  13        0.09        0.39      3.84 o 
  -3  13  13       21.11       22.72      4.67 o 
  -2  13  13       23.50       23.82      5.11 o 
  -1  13  13       34.48       34.81      4.74 o 
   0  13  13      106.77      104.30      9.83 o 
   1  13  13       53.87       52.67      7.85 o 
   2  13  13        0.39       -0.52      4.41 o 
   3  13  13        7.47        8.62      6.00 o 
  -8  14  13        3.40        3.04      4.59 o 
  -7  14  13        5.77       15.23      5.34 o 
  -6  14  13       19.15       26.84      5.03 o 
  -5  14  13        1.59        7.87      4.12 o 
  -4  14  13        9.37        9.35      4.71 o 
  -3  14  13       33.63       45.68      5.86 o 
  -2  14  13       16.65       13.90      4.73 o 
  -1  14  13       18.97       22.27      6.34 o 
   0  14  13        2.12        4.81      4.43 o 
   1  14  13        0.21       -1.30      5.23 o 
   2  14  13       14.84       10.74      5.03 o 
   3  14  13       29.84       28.16      6.16 o 
  -7  15  13       39.52       44.56      6.09 o 
  -6  15  13        0.02        3.06      5.39 o 
  -5  15  13       30.50       26.79      5.01 o 
  -4  15  13        2.82       -1.69      6.11 o 
  -3  15  13       10.71        6.44      4.44 o 
  -2  15  13        0.05       -2.28      4.05 o 
  -1  15  13       61.80       77.42     13.69 o 
   0  15  13        0.60       -4.34      4.34 o 
   1  15  13       36.65       29.42      7.02 o 
   2  15  13        8.68       14.87      7.43 o 
  -6  16  13       17.61       14.28      6.36 o 
  -5  16  13       11.47       16.58      4.82 o 
  -4  16  13        0.85        4.81      4.31 o 
  -3  16  13        8.79        9.43      4.88 o 
  -2  16  13        3.89       11.04      5.16 o 
  -1  16  13        2.84        6.27      5.94 o 
   0  16  13        5.88       12.53      6.62 o 
   1  16  13        0.54       -5.26      5.26 o 
   2  16  13       13.34        7.04      7.43 o 
  -5  17  13        4.49        3.48      4.48 o 
  -4  17  13        0.81        1.41      4.24 o 
  -3  17  13        2.57       13.38      5.19 o 
  -2  17  13        3.92        3.13      5.81 o 
  -1  17  13       25.31       23.09      8.02 o 
   0  17  13       15.94        1.56      7.82 o 
   1  17  13       37.25       36.85      7.75 o 
  -4  18  13        5.53        2.17      4.74 o 
  -3  18  13       90.30      104.86      9.31 o 
  -2  18  13       18.87       23.14      7.18 o 
  -1  18  13       48.48       73.58     11.54 o 
 -10   0  14       20.19       21.52      8.22 o 
  -8   0  14       46.11       41.86      8.61 o 
  -6   0  14       56.61       46.56      9.00 o 
  -4   0  14      340.76      315.93     12.69 o 
  -2   0  14       75.18       64.65      5.72 o 
   0   0  14      155.30      177.95     11.18 o 
   2   0  14       19.49       18.78      8.61 o 
   4   0  14        0.47        1.56      8.22 o 
 -10   1  14        2.29        6.25      4.84 o 
  -9   1  14        0.27       -3.26      4.89 o 
  -8   1  14       10.39        8.41      4.43 o 
  -7   1  14        9.61       17.35      4.84 o 
  -6   1  14       42.31       29.76      5.35 o 
  -5   1  14       86.19       89.67      5.00 o 
  -4   1  14       15.21        7.27      2.98 o 
  -3   1  14       30.15       25.66      3.61 o 
  -2   1  14      195.75      210.42      8.70 o 
  -1   1  14        2.77        1.11      2.58 o 
   0   1  14       12.46       11.51      3.60 o 
   1   1  14       31.39       31.73      5.41 o 
   2   1  14        2.38       -0.61      4.84 o 
   3   1  14      265.27      280.16     14.66 o 
   4   1  14       34.42       37.57      7.33 o 
   5   1  14        3.61       -3.83      6.07 o 
 -10   2  14       21.98       17.92      5.39 o 
  -9   2  14        0.28        3.13      4.43 o 
  -8   2  14        5.45        3.72      4.28 o 
  -7   2  14        7.69        6.98      4.28 o 
  -6   2  14       30.01       31.64      5.53 o 
  -5   2  14       21.92       11.37      2.84 o 
  -4   2  14        0.01       -2.42      2.42 o 
  -3   2  14      129.83      140.82      6.55 o 
  -2   2  14        2.76        4.68      3.18 o 
  -1   2  14       65.48       62.78      4.45 o 
   0   2  14        4.46        2.91      2.80 o 
   1   2  14      399.72      441.25     14.07 o 
   2   2  14       24.91       31.98      6.92 o 
   3   2  14        0.67        0.88      6.26 o 
   4   2  14        5.63        6.27      5.90 o 
   5   2  14      151.42      173.70     27.78 o 
 -10   3  14       26.86       35.30      6.09 o 
  -9   3  14        5.67       13.62      4.21 o 
  -8   3  14        0.10       -0.39      3.39 o 
  -7   3  14        9.10        5.53      3.60 o 
  -6   3  14       11.11       14.53      4.84 o 
  -5   3  14       20.46       19.55      3.25 o 
  -4   3  14        5.09        6.70      2.82 o 
  -3   3  14       42.29       47.08      5.12 o 
  -2   3  14       54.11       43.95      4.34 o 
  -1   3  14       93.23       93.67      5.17 o 
   0   3  14       25.39       20.32      3.41 o 
   1   3  14        6.26       -3.50      3.50 o 
   2   3  14       32.61       30.03      6.77 o 
   3   3  14        8.13       10.96      6.07 o 
   4   3  14       14.68       23.08      6.92 o 
   5   3  14        0.30        6.38      6.46 o 
 -10   4  14        0.44       -3.21      4.22 o 
  -9   4  14      117.97      138.95      8.11 o 
  -8   4  14       48.26       51.69      5.32 o 
  -7   4  14        5.55        6.55      3.76 o 
  -6   4  14        1.00       -3.22      3.22 o 
  -5   4  14       16.02       15.93      2.83 o 
  -4   4  14        7.28        5.72      2.80 o 
  -3   4  14       37.71       40.64      4.89 o 
  -2   4  14       11.04       10.29      3.30 o 
  -1   4  14      140.54      148.94      6.44 o 
   0   4  14       50.31       44.48      4.10 o 
   1   4  14        0.46       -3.12      3.12 o 
   2   4  14       22.50       32.29      5.11 o 
   3   4  14       11.98       15.23      4.60 o 
   4   4  14        8.84        1.13      5.39 o 
   5   4  14        3.98       -6.26      6.26 o 
 -10   5  14        5.64        6.55      4.05 o 
  -9   5  14        0.28        0.38      3.68 o 
  -8   5  14        5.21        4.74      3.80 o 
  -7   5  14       30.01       28.36      4.51 o 
  -6   5  14       38.05       37.44      4.87 o 
  -5   5  14       46.05       53.91      3.89 o 
  -4   5  14        6.22        2.41      2.90 o 
  -3   5  14      145.62      156.90      8.32 o 
  -2   5  14       11.20       11.65      3.42 o 
  -1   5  14        1.58       -2.55      2.55 o 
   0   5  14       68.35       64.51      4.68 o 
   1   5  14        1.22        1.08      5.46 o 
   2   5  14       45.42       31.83      5.12 o 
   3   5  14       20.77       25.09      5.13 o 
   4   5  14        0.34       -4.25      4.25 o 
   5   5  14        2.37       -1.92      4.75 o 
 -10   6  14        0.03       -3.16      3.66 o 
  -9   6  14        0.11        0.78      6.65 o 
  -8   6  14       67.97       82.31      7.75 o 
  -7   6  14       11.11        2.54      4.43 o 
  -6   6  14        9.91       14.52      4.03 o 
  -5   6  14       44.64       35.44      3.38 o 
  -4   6  14       18.48       19.23      3.75 o 
  -3   6  14      110.25      104.48      6.06 o 
  -2   6  14       88.82       97.99      5.91 o 
  -1   6  14        3.82        0.59      2.71 o 
   0   6  14        8.03        2.91      2.89 o 
   1   6  14        0.00       -2.34      3.68 o 
   2   6  14        0.00       -2.49      3.91 o 
   3   6  14       10.33        4.93      4.58 o 
   4   6  14        0.09       -3.76      4.02 o 
   5   6  14       13.09       14.13      6.85 o 
  -9   7  14        0.01       -3.60      3.60 o 
  -8   7  14        0.78        3.07      4.35 o 
  -7   7  14        5.26        6.83      4.68 o 
  -6   7  14       17.37       16.43      4.98 o 
  -5   7  14       71.38       68.93      4.83 o 
  -4   7  14      172.12      192.17      7.86 o 
  -3   7  14      318.61      317.74     10.06 o 
  -2   7  14        1.16        1.33      3.37 o 
  -1   7  14        0.46        1.48      3.08 o 
   0   7  14       54.14       47.80      4.35 o 
   1   7  14        3.41       -3.80      3.80 o 
   2   7  14       19.39       15.18      5.18 o 
   3   7  14        2.14       -3.97      3.97 o 
   4   7  14        2.50       -0.88      4.57 o 
  -9   8  14        3.60       -0.69      4.05 o 
  -8   8  14       11.16        5.60      4.14 o 
  -7   8  14       34.72       38.34      6.34 o 
  -6   8  14        5.58        8.41      4.70 o 
  -5   8  14       19.11       19.30      4.19 o 
  -4   8  14       12.51       12.29      3.58 o 
  -3   8  14       38.24       34.56      4.48 o 
  -2   8  14        1.41        0.43      3.04 o 
  -1   8  14       52.42       39.60      4.45 o 
   0   8  14       46.52       53.98      4.55 o 
   1   8  14        0.32       -1.86      3.73 o 
   2   8  14        0.59       -0.80      4.35 o 
   3   8  14        0.78        2.35      4.43 o 
   4   8  14       13.82       13.10      5.30 o 
  -9   9  14        1.76        0.19      4.17 o 
  -8   9  14        4.71        5.28      4.12 o 
  -7   9  14        1.77        2.72      4.05 o 
  -6   9  14        0.02       -2.93      4.70 o 
  -5   9  14       12.27       12.84      4.12 o 
  -4   9  14       40.31       43.69      5.48 o 
  -3   9  14       15.61       15.17      3.68 o 
  -2   9  14       77.60       72.56      5.50 o 
  -1   9  14       19.41       26.11      4.20 o 
   0   9  14       77.51       70.90      6.04 o 
   1   9  14        0.44       -3.50      3.50 o 
   2   9  14       77.36       72.21      7.11 o 
   3   9  14        5.83       10.60      6.08 o 
   4   9  14       18.79       23.95      5.91 o 
  -9  10  14        5.22        6.97      5.64 o 
  -8  10  14       39.57       41.03      5.53 o 
  -7  10  14        0.02       -1.90      3.83 o 
  -6  10  14       35.22       38.84      6.65 o 
  -5  10  14        4.36        1.96      3.83 o 
  -4  10  14        0.49       -0.05      3.67 o 
  -3  10  14       28.04       23.65      4.88 o 
  -2  10  14       25.45       17.58      3.81 o 
  -1  10  14       40.43       45.16      4.34 o 
   0  10  14        1.10       -0.13      4.11 o 
   1  10  14       76.28       77.63      7.29 o 
   2  10  14        2.06        1.91      4.40 o 
   3  10  14       10.13       10.48      6.07 o 
   4  10  14        0.03       -1.87      5.05 o 
  -8  11  14       10.47       17.34      5.13 o 
  -7  11  14       11.64        9.36      4.44 o 
  -6  11  14       16.90       18.67      4.47 o 
  -5  11  14        8.74       14.68      4.38 o 
  -4  11  14        2.36        1.66      3.89 o 
  -3  11  14       26.73       22.38      4.85 o 
  -2  11  14       67.53       74.62      5.85 o 
  -1  11  14        0.04       -1.53      3.32 o 
   0  11  14        0.53       -3.31      3.99 o 
   1  11  14        3.13        4.94      4.64 o 
   2  11  14       24.60       22.72      5.53 o 
   3  11  14       88.12       95.51      8.41 o 
  -8  12  14       28.21       32.33      5.48 o 
  -7  12  14        6.18        1.74      4.11 o 
  -6  12  14        0.01       -3.34      3.84 o 
  -5  12  14        2.05        1.33      3.83 o 
  -4  12  14       35.55       33.11      5.34 o 
  -3  12  14        5.19        8.52      4.44 o 
  -2  12  14       23.35       32.49      5.38 o 
  -1  12  14        6.00        8.07      5.11 o 
   0  12  14       88.17       97.46     11.81 o 
   1  12  14        0.07       -1.66      5.45 o 
   2  12  14        3.34        7.25      4.89 o 
   3  12  14        0.72        7.91      5.29 o 
  -7  13  14        0.04       -1.06      4.21 o 
  -6  13  14        3.74        1.09      4.22 o 
  -5  13  14       13.40       12.44      4.60 o 
  -4  13  14        0.06       -2.06      3.68 o 
  -3  13  14       10.08       18.61      5.06 o 
  -2  13  14       30.00       27.95      5.55 o 
  -1  13  14       20.44       22.91      6.77 o 
   0  13  14       23.10       17.54      5.08 o 
   1  13  14        9.63        3.04      9.19 o 
   2  13  14       71.96       73.35      9.36 o 
  -7  14  14        0.36       -0.85      4.34 o 
  -6  14  14        4.15        5.59      5.67 o 
  -5  14  14       20.89       19.37      6.96 o 
  -4  14  14        2.62        5.88      4.28 o 
  -3  14  14        0.69       -3.76      3.76 o 
  -2  14  14        0.13       -0.63      4.21 o 
  -1  14  14       12.73       22.34      6.62 o 
   0  14  14        0.16        1.12      5.67 o 
   1  14  14       24.64       31.27      7.45 o 
   2  14  14        1.61       -4.15      5.35 o 
  -6  15  14        4.59        4.75      7.04 o 
  -5  15  14        2.70        6.01      4.27 o 
  -4  15  14       36.54       36.82      5.86 o 
  -3  15  14       10.67       13.65      4.83 o 
  -2  15  14        1.34        1.37      5.81 o 
  -1  15  14        3.08        5.55      6.22 o 
   0  15  14       41.20       51.64     12.13 o 
   1  15  14       25.21       21.54      7.02 o 
  -5  16  14       11.10       14.57      5.06 o 
  -4  16  14       20.57       42.22      6.30 o 
  -3  16  14       42.25       49.17      6.70 o 
  -2  16  14       70.86       74.51      9.98 o 
  -1  16  14       44.83       50.71      8.68 o 
   0  16  14        8.95        5.87      8.22 o 
  -4  17  14        0.96       -3.40      6.07 o 
  -3  17  14       25.65       21.97      7.05 o 
  -2  17  14       20.28       30.57      7.57 o 
  -1  17  14        0.55        0.00      8.61 o 
  -9   0  15        0.21       -5.87      5.87 o 
  -7   0  15       86.79       95.07     11.74 o 
  -5   0  15        9.19       13.76      7.82 o 
  -3   0  15       16.05       10.73      4.32 o 
  -1   0  15      112.19      105.43     12.71 o 
   1   0  15      170.66      177.61     16.82 o 
   3   0  15       19.81       12.52      9.00 o 
  -9   1  15       14.03       16.69      5.67 o 
  -8   1  15        2.51        0.00      4.43 o 
  -7   1  15       44.66       47.28      6.64 o 
  -6   1  15        9.94        5.48      4.70 o 
  -5   1  15      131.38      136.95      7.45 o 
  -4   1  15       46.05       31.75      3.92 o 
  -3   1  15       12.26        9.72      3.30 o 
  -2   1  15       42.19       44.80      4.50 o 
  -1   1  15       33.92       29.91      3.81 o 
   0   1  15       11.55       14.02      4.91 o 
   1   1  15       12.91       13.32      7.63 o 
   2   1  15        1.95        1.47      6.26 o 
   3   1  15       19.73       29.88      7.19 o 
   4   1  15        8.10        7.82      6.64 o 
  -9   2  15        5.23        7.50      5.11 o 
  -8   2  15       14.06       36.73     10.17 o 
  -7   2  15       12.75        6.92      5.67 o 
  -6   2  15       20.14       22.93      5.53 o 
  -5   2  15        2.63       -2.18      2.82 o 
  -4   2  15      128.21      130.77      6.40 o 
  -3   2  15        9.98        1.99      3.08 o 
  -2   2  15       12.07       12.43      5.60 o 
  -1   2  15       10.27        3.75      2.92 o 
   0   2  15        0.01        1.61      3.05 o 
   1   2  15       25.06       21.79      6.34 o 
   2   2  15        4.01       12.94      6.22 o 
   3   2  15       39.40       28.75      7.47 o 
   4   2  15        1.43        8.17      6.77 o 
  -9   3  15       21.88       30.29      9.78 o 
  -8   3  15        3.98        6.65      4.98 o 
  -7   3  15       15.82       15.84      5.26 o 
  -6   3  15        0.68       -4.00      4.00 o 
  -5   3  15        6.71        2.21      2.82 o 
  -4   3  15       24.00       23.42      3.78 o 
  -3   3  15       63.74       58.30      5.95 o 
  -2   3  15       33.93       34.35      4.93 o 
  -1   3  15       21.94       23.57      4.05 o 
   0   3  15       83.91       77.96      5.25 o 
   1   3  15       11.11        7.59      4.36 o 
   2   3  15        7.46        6.44      4.56 o 
   3   3  15       15.00        9.66      6.22 o 
   4   3  15       28.76       24.23      7.45 o 
  -9   4  15        5.96       11.09      9.78 o 
  -8   4  15        0.66        3.35      3.83 o 
  -7   4  15        0.93        0.13      4.56 o 
  -6   4  15        3.24       -0.27      4.56 o 
  -5   4  15        4.94        3.19      2.73 o 
  -4   4  15       30.58       24.88      3.80 o 
  -3   4  15        2.15       -3.98      4.35 o 
  -2   4  15       61.50       51.35      5.64 o 
  -1   4  15       23.23       29.54      4.21 o 
   0   4  15       21.26       17.33      3.70 o 
   1   4  15        0.69        0.34      4.20 o 
   2   4  15       71.59       95.78      7.73 o 
   3   4  15        2.37       -0.42      4.37 o 
   4   4  15       26.28       38.53      6.46 o 
  -9   5  15        1.75       -0.31      3.99 o 
  -8   5  15       17.85       17.06      4.51 o 
  -7   5  15        7.79        6.65      4.07 o 
  -6   5  15        8.24        3.98      3.91 o 
  -5   5  15       22.28       19.15      3.49 o 
  -4   5  15        0.19       -2.62      2.74 o 
  -3   5  15        1.39       -0.40      3.53 o 
  -2   5  15       23.66       11.35      4.14 o 
  -1   5  15        2.79        3.63      3.42 o 
   0   5  15       30.43       29.31      4.04 o 
   1   5  15        7.56       11.36      4.51 o 
   2   5  15       14.97       11.27      4.93 o 
   3   5  15        6.57        6.80      4.69 o 
   4   5  15       37.25       47.78      6.91 o 
  -9   6  15        9.35        7.66      4.12 o 
  -8   6  15        0.16        0.14      3.76 o 
  -7   6  15        1.59       -2.41      3.68 o 
  -6   6  15        0.60       -3.16      3.68 o 
  -5   6  15        2.90       -0.81      2.52 o 
  -4   6  15        0.16        2.86      3.25 o 
  -3   6  15       17.38        9.08      3.97 o 
  -2   6  15        7.66        4.59      3.80 o 
  -1   6  15        4.47        8.37      3.45 o 
   0   6  15        6.71        6.48      3.84 o 
   1   6  15      135.57      143.29      9.15 o 
   2   6  15        0.42        2.53      4.28 o 
   3   6  15       26.23       27.20      6.41 o 
   4   6  15        9.80       16.55      5.70 o 
  -9   7  15        2.22       -0.02      4.68 o 
  -8   7  15        0.00        1.10      4.84 o 
  -7   7  15        0.81        0.55      3.60 o 
  -6   7  15        5.03        8.77      4.28 o 
  -5   7  15        0.36        2.24      3.26 o 
  -4   7  15        0.28       -1.82      3.05 o 
  -3   7  15        9.91        7.58      4.11 o 
  -2   7  15       27.21       30.37      4.87 o 
  -1   7  15       30.82       31.22      4.46 o 
   0   7  15       83.74       78.69      7.07 o 
   1   7  15       62.96       65.08      6.85 o 
   2   7  15        0.49        0.17      5.31 o 
   3   7  15       14.69       15.39      7.99 o 
  -9   8  15        2.98       -0.84      5.11 o 
  -8   8  15       57.20       66.61     10.17 o 
  -7   8  15       16.15       22.89      5.67 o 
  -6   8  15        0.01       -3.90      4.56 o 
  -5   8  15        3.11        4.48      3.30 o 
  -4   8  15       22.96       15.82      3.90 o 
  -3   8  15        4.43        9.22      3.69 o 
  -2   8  15       79.57       74.64      6.66 o 
  -1   8  15        1.94        4.94      3.94 o 
   0   8  15       10.10        9.80      4.64 o 
   1   8  15       14.49        6.10      4.73 o 
   2   8  15       76.87       99.38      8.21 o 
   3   8  15        9.80       15.56      5.48 o 
  -8   9  15       12.74       11.96     15.26 o 
  -7   9  15        0.01       -5.28      5.28 o 
  -6   9  15        0.22        2.89      5.39 o 
  -5   9  15        1.06        0.10      3.80 o 
  -4   9  15       28.42       28.95      4.53 o 
  -3   9  15      127.79      131.89      9.95 o 
  -2   9  15       17.95       24.41      4.25 o 
  -1   9  15       39.15       44.31      5.79 o 
   0   9  15        1.73       -4.36      4.36 o 
   1   9  15       16.20       20.05      6.46 o 
   2   9  15        0.00       -2.36      4.44 o 
   3   9  15        2.01        6.06      5.05 o 
  -8  10  15        3.43       12.65      9.58 o 
  -7  10  15        0.36       -2.06      4.84 o 
  -6  10  15       17.01       20.54      6.09 o 
  -5  10  15       40.23       32.45      5.16 o 
  -4  10  15      109.52      122.17      7.08 o 
  -3  10  15        0.98       -0.17      3.53 o 
  -2  10  15        2.28       -2.38      3.46 o 
  -1  10  15        5.43        6.62     10.37 o 
   0  10  15       51.62       57.27      8.16 o 
   1  10  15       10.32       12.38      6.07 o 
   2  10  15        9.02        9.39      7.38 o 
   3  10  15       19.70       32.71      8.02 o 
  -7  11  15        4.18        4.36     13.11 o 
  -6  11  15       10.82       13.91      8.02 o 
  -5  11  15        8.11        6.69      4.28 o 
  -4  11  15        0.18        6.02      4.31 o 
  -3  11  15       35.89       52.08      5.31 o 
  -2  11  15        9.56       12.86      4.26 o 
  -1  11  15        1.22        6.67      6.06 o 
   0  11  15       33.21       39.03     14.48 o 
   1  11  15        2.54       -0.40      5.73 o 
   2  11  15        3.27        8.13      5.94 o 
  -7  12  15        1.41       -4.67      5.11 o 
  -6  12  15        3.81       10.68      6.46 o 
  -5  12  15       75.88      104.05      7.95 o 
  -4  12  15        0.18        5.14      4.25 o 
  -3  12  15        0.25        0.78      3.56 o 
  -2  12  15        8.31        7.72      4.00 o 
  -1  12  15       10.27       10.41      5.79 o 
   0  12  15       16.38       19.56      9.39 o 
   1  12  15        0.75       -4.98      4.98 o 
   2  12  15        2.71        0.78      5.79 o 
  -6  13  15        7.48        1.96      5.81 o 
  -5  13  15       17.74       18.66      4.93 o 
  -4  13  15        1.60        8.46      4.66 o 
  -3  13  15       55.00       53.77      6.72 o 
  -2  13  15       18.78       23.69      4.84 o 
  -1  13  15        1.12       -4.96      4.96 o 
   0  13  15        6.61       11.35      8.22 o 
   1  13  15        1.33       -0.45      5.63 o 
  -6  14  15        2.74       -4.21      5.39 o 
  -5  14  15        2.21       -1.05      4.40 o 
  -4  14  15       67.58       90.74      7.97 o 
  -3  14  15        2.30        2.47      4.87 o 
  -2  14  15       56.86       48.51     11.35 o 
  -1  14  15        0.80        2.15      6.09 o 
   0  14  15       37.22       43.43     11.35 o 
  -5  15  15        0.10       -0.20      6.09 o 
  -4  15  15       13.85       24.41      5.94 o 
  -3  15  15        0.90        4.79      5.10 o 
  -2  15  15       17.60       31.25      7.45 o 
  -1  15  15       59.52       65.88      9.39 o 
  -8   0  16        0.91       -1.96      6.65 o 
  -6   0  16        0.01       -3.52      6.65 o 
  -4   0  16       90.94       77.08      7.69 o 
  -2   0  16        5.87        3.58      4.56 o 
   0   0  16      218.70      244.51     19.56 o 
   2   0  16       19.09       23.47      9.78 o 
  -9   1  16        1.07       -2.38      4.96 o 
  -8   1  16       12.70       12.32      5.26 o 
  -7   1  16        2.50        5.63      5.11 o 
  -6   1  16        0.15        0.98      4.96 o 
  -5   1  16       15.49       12.45      3.67 o 
  -4   1  16       17.11       13.80      3.60 o 
  -3   1  16        5.04       -0.90      3.05 o 
  -2   1  16        9.34        9.43      3.37 o 
  -1   1  16       27.09       21.78      4.73 o 
   0   1  16        0.05        4.86      4.43 o 
   1   1  16       79.01       89.83     21.91 o 
   2   1  16       30.79       22.80      6.77 o 
   3   1  16       28.57       41.89      8.41 o 
  -9   2  16       15.67       19.48      8.41 o 
  -8   2  16        0.01        0.66     10.56 o 
  -7   2  16       19.86       20.34      5.81 o 
  -6   2  16       20.36       19.11      5.79 o 
  -5   2  16       32.75       27.79      3.89 o 
  -4   2  16       10.79       13.08      3.50 o 
  -3   2  16       11.10        8.40      3.44 o 
  -2   2  16        0.53        4.44      3.91 o 
  -1   2  16       54.46       48.93      7.01 o 
   0   2  16        0.01       -1.11      4.15 o 
   1   2  16        0.37       -0.20      4.54 o 
   2   2  16       30.28       47.58     14.28 o 
   3   2  16       18.04       17.03      7.18 o 
  -9   3  16        1.97       -2.15      4.98 o 
  -8   3  16       46.42       48.30      7.05 o 
  -7   3  16        2.11        1.45      4.84 o 
  -6   3  16       74.09       79.84     12.91 o 
  -5   3  16       50.16       60.91      4.88 o 
  -4   3  16       33.02       25.98      4.03 o 
  -3   3  16       19.85       22.63      3.99 o 
  -2   3  16        0.12        2.78      3.91 o 
  -1   3  16        1.04        2.39      4.14 o 
   0   3  16       35.79       43.23      7.23 o 
   1   3  16       17.53       11.37      4.76 o 
   2   3  16       32.06       31.62      5.93 o 
   3   3  16        0.17       -0.01      5.81 o 
  -9   4  16       14.15       16.07      5.67 o 
  -8   4  16        0.11       -4.68      4.68 o 
  -7   4  16       19.44       11.15      5.26 o 
  -6   4  16        1.25        3.69      5.11 o 
  -5   4  16        2.67        2.45      3.80 o 
  -4   4  16       62.42       49.07      4.83 o 
  -3   4  16       23.12       32.84      5.19 o 
  -2   4  16       31.54       24.75      4.96 o 
  -1   4  16        0.11       -0.89      3.73 o 
   0   4  16       96.45       95.75      9.36 o 
   1   4  16        3.96        8.14      4.77 o 
   2   4  16        3.46       10.31      4.85 o 
   3   4  16        0.70       -0.62      4.54 o 
  -8   5  16       10.30       21.58      5.81 o 
  -7   5  16        0.31       -4.43      4.43 o 
  -6   5  16       42.12       49.59      7.33 o 
  -5   5  16        2.29       -0.46      3.49 o 
  -4   5  16       17.08       17.05      3.90 o 
  -3   5  16        8.98        6.59      4.24 o 
  -2   5  16       26.75       34.99      5.34 o 
  -1   5  16       30.55       39.50      5.64 o 
   0   5  16        8.91        2.47     10.56 o 
   1   5  16       16.73       18.66      5.26 o 
   2   5  16        1.08        0.07      4.65 o 
   3   5  16        6.88        0.89      4.85 o 
  -8   6  16        0.01       -1.98      3.89 o 
  -7   6  16        7.45        3.90      4.19 o 
  -6   6  16       16.63       27.34      5.25 o 
  -5   6  16        1.95        6.13      3.92 o 
  -4   6  16      134.45      184.91      9.67 o 
  -3   6  16       41.73       39.09      5.51 o 
  -2   6  16       27.08       34.55      5.41 o 
  -1   6  16        0.16        1.16      4.14 o 
   0   6  16        2.68       -4.96      4.96 o 
   1   6  16        0.09       -4.08      5.07 o 
   2   6  16        4.05        3.25      4.60 o 
   3   6  16        8.12       11.74      7.47 o 
  -8   7  16       11.43       15.38      4.66 o 
  -7   7  16       10.29       16.54      4.71 o 
  -6   7  16       26.34       32.41      5.49 o 
  -5   7  16        5.19       10.12      3.86 o 
  -4   7  16        4.20        5.80      4.41 o 
  -3   7  16        1.43       -1.00      4.03 o 
  -2   7  16        7.89       10.56      4.89 o 
  -1   7  16       11.00       12.35      4.65 o 
   0   7  16        5.68        2.74      6.65 o 
   1   7  16        1.41       -1.37      5.26 o 
   2   7  16        0.69        5.78      4.77 o 
  -8   8  16        0.79        0.13      4.20 o 
  -7   8  16       19.64        7.29      5.01 o 
  -6   8  16        0.58        1.22      4.44 o 
  -5   8  16       24.61       38.88      4.86 o 
  -4   8  16        7.36       12.39      4.09 o 
  -3   8  16       72.40       97.22      7.58 o 
  -2   8  16       43.26       50.26      6.29 o 
  -1   8  16        0.09        6.14      5.45 o 
   0   8  16        0.28       -5.87      5.87 o 
   1   8  16        0.13       -3.25      5.23 o 
   2   8  16        0.85       -3.79      4.60 o 
  -7   9  16        6.78       12.69      5.03 o 
  -6   9  16       22.76       27.22      5.56 o 
  -5   9  16       66.87       66.19      5.75 o 
  -4   9  16        0.19       -0.87      3.67 o 
  -3   9  16        2.37        2.78      4.48 o 
  -2   9  16        0.63        1.75      4.21 o 
  -1   9  16        6.89       12.13     10.95 o 
   0   9  16        1.61        4.30      7.82 o 
   1   9  16       46.66       48.56      8.24 o 
   2   9  16       14.93       32.30      7.73 o 
  -7  10  16        3.26        2.06      5.63 o 
  -6  10  16        0.15        1.89      5.67 o 
  -5  10  16        0.08        5.98      3.86 o 
  -4  10  16        0.80        5.35      4.24 o 
  -3  10  16        0.90        0.18      3.65 o 
  -2  10  16        0.01        0.96      4.31 o 
  -1  10  16       41.23       53.38      8.01 o 
   0  10  16       31.15       41.47     10.95 o 
   1  10  16       10.89       10.52      6.11 o 
  -6  11  16        1.11       -0.16      6.65 o 
  -5  11  16       65.29       71.88      7.40 o 
  -4  11  16        0.02        3.38      3.99 o 
  -3  11  16       37.00       39.74      5.27 o 
  -2  11  16       13.28       12.75      4.25 o 
  -1  11  16       25.59       23.22      8.61 o 
   0  11  16        1.14       -3.13      7.82 o 
   1  11  16       39.35       49.25      8.74 o 
  -6  12  16        5.95       -1.31      7.24 o 
  -5  12  16        0.65        3.11      5.17 o 
  -4  12  16        5.24        3.01      3.95 o 
  -3  12  16       15.63       19.27      4.86 o 
  -2  12  16        6.29        4.31      5.94 o 
  -1  12  16        2.12       -4.86      5.07 o 
   0  12  16        6.28        1.56      8.22 o 
  -5  13  16        0.68        1.94      4.66 o 
  -4  13  16        4.08        6.47      5.10 o 
  -3  13  16        0.33        3.43      4.97 o 
  -2  13  16        0.75        0.40      5.94 o 
  -1  13  16        2.81       -7.04      7.04 o 
  -3  14  16        1.69        2.32      5.26 o 
  -7   0  17       21.85       32.08      9.39 o 
  -5   0  17       51.46       46.56      6.57 o 
  -3   0  17        2.84        1.83      4.84 o 
  -1   0  17       15.00       23.40      6.65 o 
   1   0  17        0.05       -1.56      7.82 o 
  -8   1  17        0.00       -1.18      7.24 o 
  -7   1  17        3.35        5.66      5.11 o 
  -6   1  17       85.20       77.60      8.71 o 
  -5   1  17        0.24       -1.45      3.85 o 
  -4   1  17       28.94       29.66      4.44 o 
  -3   1  17       36.47       32.37      4.49 o 
  -2   1  17        1.26       -2.85      3.21 o 
  -1   1  17        7.27        7.72      3.84 o 
   0   1  17        3.35        3.91      7.04 o 
   1   1  17        2.93       10.14      6.01 o 
   2   1  17        4.30        5.67      6.36 o 
  -8   2  17        2.19        0.20      4.98 o 
  -7   2  17        7.29       -0.95      5.11 o 
  -6   2  17       21.62       20.08      6.22 o 
  -5   2  17       14.38       15.18      4.43 o 
  -4   2  17       32.23       27.15      4.38 o 
  -3   2  17        0.11       -3.15      3.15 o 
  -2   2  17       43.49       51.01      5.25 o 
  -1   2  17        5.69        1.07      4.20 o 
   0   2  17       20.85       10.56      7.82 o 
   1   2  17       15.03        9.26      6.11 o 
   2   2  17        3.04       -3.68      4.66 o 
  -8   3  17        0.01       -2.09      4.96 o 
  -7   3  17        1.92       -5.28      6.46 o 
  -6   3  17        2.55       -3.01      4.96 o 
  -5   3  17        1.58        0.02      3.85 o 
  -4   3  17       12.97       19.17      5.59 o 
  -3   3  17        3.51        0.58      3.48 o 
  -2   3  17        1.87       -0.84      3.97 o 
  -1   3  17        0.57        3.78      4.28 o 
   0   3  17        3.96       -3.52      6.26 o 
   1   3  17        0.04       -5.11      5.11 o 
   2   3  17        4.33       -1.47      4.66 o 
  -8   4  17       15.79        9.94      5.67 o 
  -7   4  17        0.25       -3.49      4.96 o 
  -6   4  17       11.21        5.36      5.51 o 
  -5   4  17        2.24        0.23      3.91 o 
  -4   4  17        2.98        1.42      3.38 o 
  -3   4  17       14.68       13.48      3.98 o 
  -2   4  17        3.86        4.53      5.59 o 
  -1   4  17        0.82       10.66      5.45 o 
   0   4  17       28.55       34.82      9.78 o 
   1   4  17        0.57        0.85      5.83 o 
   2   4  17        0.11        0.21      4.71 o 
  -7   5  17        2.82       14.69     10.37 o 
  -6   5  17       14.77       19.43      5.94 o 
  -5   5  17        1.27        1.33      4.03 o 
  -4   5  17        3.82        0.96      3.39 o 
  -3   5  17        2.20        3.41      4.31 o 
  -2   5  17       48.79       44.60      6.17 o 
  -1   5  17       31.90       34.13      7.05 o 
   0   5  17        5.41        3.91      7.43 o 
   1   5  17       10.45        9.99      6.22 o 
  -7   6  17       13.21       13.37      5.94 o 
  -6   6  17        4.88        4.49      5.67 o 
  -5   6  17        2.07       -1.45      3.89 o 
  -4   6  17       19.01       16.97      5.20 o 
  -3   6  17        1.94       -0.37      4.14 o 
  -2   6  17        1.82        0.84      6.56 o 
  -1   6  17        9.70       13.90      6.34 o 
   0   6  17        0.01        1.96      7.82 o 
   1   6  17       61.01       64.16     12.52 o 
  -7   7  17        0.27       -0.31      4.58 o 
  -6   7  17        0.01        1.37      5.81 o 
  -5   7  17        0.01       -0.12      4.14 o 
  -4   7  17       17.12       25.51      5.25 o 
  -3   7  17        9.24       13.09      4.96 o 
  -2   7  17        3.99        1.94      4.49 o 
  -1   7  17        0.01       -1.42      5.26 o 
   0   7  17       17.27       32.86     10.17 o 
   1   7  17        0.18       -4.69      7.82 o 
  -7   8  17       11.19       21.91      5.34 o 
  -6   8  17        1.11        1.64      4.59 o 
  -5   8  17        3.16        5.11      4.48 o 
  -4   8  17        4.45       11.35      4.83 o 
  -3   8  17       33.74       31.64      6.90 o 
  -2   8  17        0.04       -0.12      4.36 o 
  -1   8  17        0.02        0.98      5.26 o 
   0   8  17       33.40       41.08     10.56 o 
  -6   9  17       29.78       33.15      6.85 o 
  -5   9  17       16.39       25.74      4.74 o 
  -4   9  17        0.58        6.12      5.75 o 
  -3   9  17       19.23       16.32      5.12 o 
  -2   9  17       28.44       36.94      7.45 o 
  -1   9  17        2.00       -7.04      7.04 o 
   0   9  17        0.63        3.13      8.22 o 
  -5  10  17       11.34        8.94      4.31 o 
  -4  10  17       34.50       37.51      5.27 o 
  -3  10  17        1.25        8.88      5.06 o 
  -2  10  17        0.02        0.67      5.35 o 
  -1  10  17        3.26       -4.30      7.43 o 
  -5  11  17        4.83       10.25      6.65 o 
  -4  11  17       18.75       21.42      4.91 o 
  -3  11  17        1.74        0.83      4.67 o 
  -2  11  17       13.45       21.98      7.02 o 
  -6   0  18        8.18        9.78      8.22 o 
  -4   0  18        3.78        5.16      5.45 o 
  -2   0  18        0.70        6.62      5.35 o 
   0   0  18        2.58       -3.52      6.65 o 
  -7   1  18        3.79       -1.56      5.39 o 
  -6   1  18        2.54       -0.19      5.39 o 
  -5   1  18       12.72       11.74      6.36 o 
  -4   1  18        8.26        4.48      3.80 o 
  -3   1  18        0.29       -2.29      3.50 o 
  -2   1  18        0.60       -3.44      3.44 o 
  -1   1  18        0.13       -2.97      5.11 o 
   0   1  18        7.59        6.65      7.82 o 
  -7   2  18        0.00        2.72      5.67 o 
  -6   2  18        9.11       11.30      6.22 o 
  -5   2  18       26.95       25.85      7.05 o 
  -4   2  18        4.66        2.55      3.61 o 
  -3   2  18        0.30       -3.30      3.30 o 
  -2   2  18        0.22        4.36      3.72 o 
  -1   2  18       13.41       11.35      7.82 o 
   0   2  18       17.12       26.99      9.00 o 
  -7   3  18        5.35        8.73      9.39 o 
  -6   3  18        0.58       -5.23      5.23 o 
  -5   3  18        9.35        5.87      5.81 o 
  -4   3  18        5.53        2.32      3.72 o 
  -3   3  18        0.00        1.73      3.56 o 
  -2   3  18       28.50       31.34      4.75 o 
  -1   3  18        0.07       -6.65      6.65 o 
   0   3  18       11.47        6.65      8.22 o 
  -6   4  18        0.02       -0.84      5.39 o 
  -5   4  18       59.08       66.87      8.85 o 
  -4   4  18        5.22       -0.02      3.48 o 
  -3   4  18        0.11       -4.05      4.52 o 
  -2   4  18        1.38       -0.58      4.34 o 
  -1   4  18        0.37        1.96      7.04 o 
   0   4  18        1.62        1.56      7.43 o 
  -6   5  18        0.61       -5.51      5.51 o 
  -5   5  18        0.85        4.83      5.94 o 
  -4   5  18        3.55        5.65      3.62 o 
  -3   5  18       15.26       18.80      4.38 o 
  -2   5  18        6.14        2.12      4.48 o 
  -1   5  18        2.37       -0.78      7.43 o 
  -6   6  18       12.03        9.69     13.69 o 
  -5   6  18        0.04       -1.20      5.94 o 
  -4   6  18        2.52        4.17      3.90 o 
  -3   6  18        1.19        1.00      4.60 o 
  -2   6  18        4.74        9.34      5.67 o 
  -1   6  18       10.24        3.52      7.82 o 
  -5   7  18       30.98       36.44      7.60 o 
  -4   7  18       17.24       19.76      4.38 o 
  -3   7  18       13.51       23.34      5.55 o 
  -2   7  18       47.34       48.69      8.29 o 
  -1   7  18        3.49        1.96      7.82 o 
  -4   8  18       15.73       17.91      5.55 o 
  -3   8  18        0.08        3.72      4.80 o 
  -2   8  18        8.34       12.74      8.80 o 
  -5   0  19       42.86       51.64     12.52 o 
  -3   0  19        8.31       10.22      6.85 o 
  -4   1  19        0.11       -3.50      3.50 o 
  -3   1  19        0.41       -3.38      3.38 o 
  -4   2  19       13.67       14.85      4.18 o 
  -3   2  19        1.94       -3.65      3.65 o 
  -2   2  19        0.48        7.04      8.61 o 
  -4   3  19        5.37        0.43      5.63 o 
  -3   3  19        0.62        2.16      5.73 o 
                                                 
